# Supplementary material for: The Biofilm Lifestyle Shapes the Evolution of β-Lactamases
Source: Genome Biol Evol. 2024 Feb 15;16(3):evae030. doi: 10.1093/gbe/evae030 (PMC10917518; doi:10.1093/gbe/evae030)
Supplement: evae030_Supplementary_Data [file evae030_supplementary_data.zip]

Archive with 2 entries (2 files):
- Biofilm-lifestyle_Supplementary-information_GBE_finale-without-changes.pdf
- Source_data_GBE.xlsx
