# Supplementary material for: The Biofilm Lifestyle Shapes the Evolution of β-Lactamases
Source: Genome Biol Evol. 2024 Feb 15;16(3):evae030. doi: 10.1093/gbe/evae030 (PMC10917518; doi:10.1093/gbe/evae030)
Supplement: evae030_Supplementary_Data [file evae030_supplementary_data.zip › Source_data_GBE.xlsx]

## Sheet: CV_assay_measurements_bla_genes
wtVC	KPC-2	TEM-1	CTX-M-15	NDM-1	VIM-2	CMY-2	OXA-48	OXA-163	Control
0.7614	0.147	0.2425	0.19	0.36468	0.2075	0.211875	0.199875	0.199875	0.264
0.7518	0.163	0.189	0.2775	0.3966	0.1515	0.207375	0.289375	0.144375	0.278
0.76518	0.189	0.19	0.235	0.41328	0.2165	0.170875	0.183375	0.268375	0.266
0.8562	0.14	0.2145	0.4275	0.41958	0.2005	0.230375	0.303875	0.219375	0.328
0.91398	0.169	0.18228	0.1281		0.16098	0.2455	0.251875	0.344	0.274
0.89526	0.166	0.10656	0.16548		0.1758	0.1905	0.287375	0.4225	0.271
0.7752	0.147	0.19038	0.1656		0.19794	0.2225	0.124875	0.271	0.228
0.78681	0.162	0.21846	0.17496		0.19878	0.2115	0.224375	0.47	0.319
0.74463	0.12012	0.338					0.352	0.14028	0.248
0.72738	0.09258	0.317					0.218	0.20322	0.2545
	0.09414	0.195					0.1425	0.19704	0.2775
	0.19248	0.478					0.195	0.22596	0.334
	0.25914						0.178		0.299
	0.16364						0.1685		0.332
	0.185991						0.1785		0.3295
	0.14448						0.3035		0.3555
	0.14324								0.23328
	0.10578								0.33246
	0.06774								0.2787
	0.08484								0.4077
	0.09516								0.46308
	0.12744								0.50484
	0.08742								0.53154
	0.17616								0.51318
	0.19212								0.52908
	0.09738								0.48702
	0.10542								0.64032
	0.10845								0.58878
	0.162								0.48042
	0.20799								0.82512
	0.2457								0.45342
	0.2568								0.53076
	0.2022								0.57096
	0.337965								0.9894
	0.258315								0.64674
	0.328515								0.57978
	0.30042								0.66552
	0.30336								0.40326
	0.22086								0.78816
	0.21288								0.41478
	0.192								0.28692
	0.08934								0.33018
	0.16494								0.4962
	0.1437								0.37746
	0.19953								0.41562
	0.1512								0.33846
	0.31455								0.4278
	0.21627								0.37266
	0.30402								0.36774
	0.26706								0.39354
	0.28836								0.43095
	0.46134								0.33411
	0.24576								0.42672
	0.19494								0.50418
	0.31974								0.41292
	0.21738								0.41358
									0.65367
									0.66075
									0.58095
									0.71856
									0.65394
									0.6369
									0.69228
									0.68346
									0.6321
									0.79452
									0.68946
									0.7491
									0.5961
									0.54642
									0.55548
									0.66348
									0.6117
									0.6678
									0.42108
									0.65322
									0.48582

## Sheet: CV_assay_measurements_KPC-2
wtKPC-2	S70A	N136K	N136K/S70A	N136D	L167P	N136D/L167P	A24T/D207E	d1-48	ORFII/N136D	ORFII/L167P	ORFII/N136D/M152I/L167P	Δ1-48/N136D/M152I/L167P	Δ1-48/S70A/N136D/M152I/L167P	Control	Library
0.53776	0.26396	0.73366	0.5185	0.41486	0.55676	0.54336	0.54226	0.46686	0.53076	0.46576	0.50286	0.68	0.1833	0.3888	0.7363
0.42576	0.16306	0.77306	0.6875	0.52986	0.50156	0.47856	0.49656	0.45056	0.44356	0.37756	0.66766	0.62	0.1747	0.5541	0.5302
0.64046	0.11736	0.72276	0.5691	0.55226	0.58736	0.33996	0.50226	0.27146	0.32196	0.48146	0.53586	0.64	0.1556	0.4645	0.5262
0.57556	0.14336	0.86526	0.602	0.55346	0.60976	0.48066	0.57286	0.28066	0.46086	0.48306	0.66226	0.6562	0.1844	0.6795	0.725
0.62326	0.29086	0.78796	0.786	0.50626	0.45546	0.43746	0.51116	0.15456	0.66906	0.43906	0.68796	0.7633	0.2533	0.7718	0.7635
0.55936	0.25466	0.72606	0.4634	0.48626	0.51216	0.36596	0.64216	0.21306	0.40866	0.47776	0.68016	0.6898	0.3107	0.8414	0.5339
0.54576	0.15516	0.96556	0.5306	0.52226	0.54706	0.52036	0.61006	0.19146	0.35216	0.27966	0.57436	0.7962	0.2398	0.8859	0.5655
0.49706	0.14876	0.80376	0.5602	0.45816	0.52146	0.33206	0.67796	0.25996	0.46536	0.54616	0.63856	1.2253	0.2176	0.8553	0.689
0.41236	0.13246	0.54746	0.471	0.44126	0.63716	0.28096	0.76786	0.29216	0.44956	0.36826	0.43666	1.258	0.2227	0.8818
0.40226	0.12176	0.50796	0.6723	0.46136	0.90386	0.39316	0.44656	0.48686	0.43486	0.37186	0.47866	0.5569	0.4049	0.8117
0.42196	0.35026	0.52896	0.5747	0.49116	0.48666	0.49896	0.41656	0.34576	0.43446	0.36246	0.44206	1.1231	0.2343	1.0672
0.42466	0.21846	0.56416	0.5917	0.53776	1.30426	0.50826	0.52746	0.35026	0.50116	0.43886	0.42146	0.9741		0.9813
0.72576	0.21876	0.57936	0.507	0.54206	0.67146	0.39016	0.55226	0.34496	0.55536	0.46946	0.83016	0.8296		0.8007
0.43156	0.17166	0.76166	0.4394	0.75476	1.10736	0.53536	0.40576	0.31506	0.50396	0.55246	0.59076	1.261		1.375
0.75316	0.17786	0.93396	0.8095	0.55316	0.79086	0.56766	0.54066	0.46116	0.50156	0.45706	0.60346	0.8611		0.756
0.69006	0.35496	0.64706	0.9714	1.03456	0.93626	0.2462	0.52196	0.31206	0.54436	0.55686	0.75886			0.8846
0.2	0.19816	0.6588	0.5113			0.3202		0.50426						0.9516
0.154	0.23506	0.5607	0.5962			0.451		0.33776						1.649
0.157	0.31056	0.5573	0.4668			0.3987		0.3751						1.0779
0.321	0.27426	0.5424	0.4687			0.2681		0.3523						0.9663
0.432	0.32566	0.6628	0.5861			0.4526		0.4051						1.1092
0.273	0.18416	0.6248	0.5286					0.3462						0.6721
0.273	0.2623	0.9397	0.4618					0.3081						1.3136
0.338	0.2975	0.7585	0.4559					0.3467						0.6913
0.241	0.3263		0.4975											0.4782
0.239	0.277		0.3917											0.5503
0.176	0.2156		0.4403											0.827
0.113			0.4936											0.6291
0.141			0.5367											0.6927
0.159			0.4439											0.5641
0.212			0.4354											0.713
0.146			0.5624											0.6211
0.294			0.5056											0.6129
0.32			0.4991											0.6559
0.162			0.4232											0.71825
0.176			0.4953											0.55685
0.181			0.6708											0.7112
0.27			0.5923											0.8403
0.347			0.5183											0.6882
0.41														0.6893
0.428														1.08945
0.337														1.10125
0.563														0.96825
0.431														1.1976
0.548														1.0899
0.501														1.0615
0.506														1.1538
0.368														1.1391
0.355														1.0535
0.32														1.3242
0.149														1.1491
0.275														1.2485
0.24														0.994
0.333														0.911
0.252														0.9258
0.524														1.1058
0.36														1.0195
0.507														1.113
0.445														0.7018
0.481														1.0887
0.769														0.8097
0.41
0.325
0.533
0.362
0.2675
0.2655
0.4085
0.316
0.5999
0.6259
0.8117
0.6687
0.6521
0.458
0.5003
0.4982
0.5988
0.6664
0.7488
0.9449

## Sheet: Fitness AUCs
Wild-type	pCTRL	KPC-2	OXA-48	OXA-163	CMY-2	CTX-M-15	TEM-1	NDM-1	VIM2	N136K	Δ1-48/N136D/M152L/L167P	N136D	L167P	Δ1-48	N136D/L167P
1388.48	944.36	1262.97	1253.15	856.1	959.58	1084.8	740.46	1305.26	1171.43	1264.61	1148.05	1158.2	1240.6	1034.41	695.96
1358.61	960.34	1241.26	1178.62	920.27	873.72	1166.46	733.52	1294.82	1187.98	1247.82	888.45	1239.94	1252.04	907.68	837.45
1381.64	958	1223.66	1246.14	881.66	850.05	1146.27	723.92	872.33	1176.13	1233.48	984.04	1236.24	1235.11	1023.5	719.2
	935.06	1252.4	1263.33	1095.3	959.67	1137.11	752.16	811.21	1163.82	1266.08	944.75
	881.87	1227.86	1211.11	895.16	842.67	1138.54	752.58	866.61	1186.4	1256.71	907.67
	917.1	1209.22	1222.91	869.29	787.95	1144.25	769.53	855.87	1165.29	1266.8
		1261.43								1264.54
		1258.37								1250.07
		1261.36
		1286.55
		1224.2
		1281.1
		1270.02
		1246.9

## Sheet: Fitness relative to pCTRL
Wild-type	pCTRL	KPC-2	OXA-48	OXA-163	CMY-2	CTX-M-15	TEM-1	NDM-1	VIM2
1.49	1.01	1.35	1.34	0.92	1.03	1.16	0.79	1.4	1.26
1.46	1.03	1.33	1.26	0.99	0.94	1.25	0.79	1.39	1.27
1.48	1.03	1.31	1.34	0.95	0.91	1.23	0.78	0.94	1.26
	1	1.34	1.35	1.11	1.03	1.22	0.81	0.87	1.25
	0.95	1.32	1.3	0.88	0.9	1.22	0.81	0.93	1.27
	0.98	1.3	1.31	0.96	0.84	1.23	0.82	0.92	1.25
		1.35
		1.35
		1.35
		1.38
		1.31
		1.37
		1.36
		1.34

## Sheet: Fitness relative to KPC-2
pCTRL	KPC-2	N136K	Δ1-48/N136D/M152L/L167P	N136D	L167P	Δ1-48
0.76	1.01	1.01	0.92	0.93	0.99	0.83
0.77	0.99	1	0.71	0.99	1	0.73
0.77	0.98	0.99	0.79	0.99	0.99	0.82
0.75	1	1.01	0.76
0.71	0.98	1	0.73
0.73	0.97	1.01
	1.01	1.01
	1.01	1
	1.01
	1.03
	0.98
	1.02
	1.02
	1

## Sheet: AMP-MIC_OD595_correlation
	AMP MIC	OD595
KPC-2	2.40824	0.417
N136K	1.38021	0.698
Δ1-48/N136D/M152I/L167P	0.30103	0.862
N136D	1.50515	0.553
L167P	2.40824	0.696
control	0.60206	0.889

## Sheet: Corr_AUC_OD595_bla
	log OD595	AUC
pCTRL	-0.3426	932.8
KPC-2	-0.7548	1251
OXA-48	-0.6653	1229
OXA-163	-0.6166	919.6
CMY-2	-0.6774	878.9
CTX-M-15	-0.686	1136
TEM-1	-0.6518	745.4
NDM-1	-0.4002	1001
VIM2	-0.7273	1175

## Sheet: Corr_AUC_OD595_KPC-2
	log OD595	AUC
KPC-2	-0.427	1251
N136K	-0.164	1256
Δ1-48/N136D/M152I/L167P	-0.08	974.6
N136D	-0.269	1211
L167P	-0.18	1243
Δ1-48	-0.484	988.5

## Sheet: Growth curves
Label	pCTRL	pCTRL	pCTRL	pCTRL	pCTRL	pCTRL	pCTRL	pCTRL	pCTRL	pCTRL	pCTRL	pCTRL	pCTRL	pCTRL	pCTRL	pCTRL	pCTRL	pCTRL	OXA-163	OXA-163	OXA-163	OXA-163	OXA-163	OXA-163	OXA-163	OXA-163	OXA-163	OXA-163	OXA-163	OXA-163	OXA-163	OXA-163	OXA-163	OXA-163	OXA-163	OXA-163	KPC-2	KPC-2	KPC-2	KPC-2	KPC-2	KPC-2	KPC-2	KPC-2	KPC-2	KPC-2	KPC-2	KPC-2	KPC-2
Replicates	B1T1	B1T2	B1T3	B2T1	B2T2	B2T3	B3T1	B3T2	B3T3	B4T1	B4T2	B4T3	B5T1	B5T2	B5T3	B6T1	B6T2	B6T3	B1T1	B1T2	B1T3	B2T1	B2T2	B2T3	B3T1	B3T2	B3T3	B4T1	B4T2	B4T3	B5T1	B5T2	B5T3	B6T1	B6T2	B6T3	B1T1	B1T2	B1T3	B2T1	B2T2	B2T3	B3T1	B3T2	B3T3	B4T1	B4T2	B4T3	B5T1
Time
00:00:00	0.105	0.104	0.104	0.102	0.103	0.102	0.1	0.102	0.105	0.103	0.106	0.109	0.112	0.102	0.105	0.11	0.111	0.112	0.099	0.103	0.104	0.103	0.097	0.099	0.095	0.093	0.094	0.104	0.112	0.102	0.099	0.098	0.096	0.1	0.097	0.097	0.101	0.103	0.103	0.102	0.102	0.1	0.104	0.101	0.102	0.111	0.112	0.114	0.111
00:04:06	0.103	0.103	0.103	0.101	0.102	0.101	0.1	0.101	0.104	0.104	0.106	0.108	0.112	0.102	0.105	0.109	0.111	0.112	0.099	0.103	0.104	0.103	0.098	0.099	0.094	0.094	0.094	0.103	0.111	0.102	0.098	0.096	0.095	0.099	0.096	0.096	0.101	0.103	0.102	0.101	0.101	0.1	0.103	0.1	0.101	0.109	0.111	0.113	0.11
00:08:06	0.104	0.103	0.103	0.101	0.102	0.101	0.1	0.101	0.104	0.104	0.106	0.108	0.111	0.101	0.105	0.109	0.11	0.111	0.099	0.104	0.104	0.103	0.098	0.1	0.095	0.094	0.094	0.102	0.111	0.102	0.098	0.096	0.095	0.099	0.096	0.096	0.102	0.103	0.102	0.101	0.101	0.1	0.103	0.1	0.101	0.109	0.11	0.113	0.109
00:12:06	0.103	0.103	0.104	0.101	0.102	0.101	0.1	0.102	0.104	0.104	0.106	0.108	0.111	0.102	0.105	0.109	0.111	0.111	0.099	0.104	0.105	0.104	0.098	0.1	0.095	0.094	0.095	0.103	0.112	0.102	0.098	0.096	0.095	0.099	0.096	0.096	0.103	0.104	0.103	0.102	0.101	0.1	0.102	0.1	0.101	0.109	0.11	0.113	0.109
00:16:06	0.104	0.103	0.104	0.102	0.103	0.102	0.101	0.102	0.104	0.105	0.106	0.108	0.112	0.102	0.105	0.11	0.111	0.112	0.1	0.104	0.105	0.105	0.099	0.101	0.096	0.095	0.096	0.103	0.112	0.103	0.098	0.097	0.096	0.1	0.098	0.097	0.103	0.105	0.103	0.103	0.102	0.101	0.103	0.101	0.102	0.11	0.111	0.114	0.11
00:20:06	0.105	0.104	0.105	0.103	0.104	0.103	0.102	0.102	0.104	0.105	0.106	0.108	0.112	0.102	0.105	0.11	0.111	0.112	0.1	0.105	0.105	0.106	0.1	0.102	0.097	0.096	0.096	0.104	0.112	0.103	0.099	0.098	0.096	0.101	0.099	0.098	0.105	0.106	0.105	0.104	0.103	0.102	0.103	0.102	0.102	0.11	0.111	0.114	0.11
00:24:06	0.105	0.105	0.105	0.103	0.104	0.103	0.102	0.103	0.105	0.105	0.107	0.108	0.112	0.102	0.105	0.11	0.112	0.112	0.102	0.106	0.106	0.107	0.101	0.103	0.098	0.097	0.098	0.104	0.113	0.104	0.1	0.098	0.097	0.102	0.1	0.099	0.106	0.107	0.106	0.105	0.104	0.104	0.104	0.103	0.103	0.11	0.112	0.114	0.11
00:28:06	0.106	0.105	0.105	0.104	0.105	0.104	0.103	0.103	0.105	0.105	0.107	0.109	0.113	0.103	0.106	0.11	0.112	0.112	0.102	0.106	0.107	0.107	0.102	0.104	0.098	0.097	0.098	0.105	0.113	0.104	0.1	0.099	0.097	0.103	0.101	0.1	0.107	0.108	0.107	0.106	0.106	0.104	0.104	0.103	0.104	0.111	0.112	0.115	0.11
00:32:06	0.106	0.106	0.106	0.104	0.105	0.104	0.103	0.104	0.105	0.106	0.108	0.109	0.112	0.103	0.106	0.11	0.112	0.113	0.102	0.107	0.107	0.108	0.103	0.104	0.099	0.098	0.099	0.105	0.114	0.105	0.101	0.099	0.098	0.105	0.102	0.101	0.108	0.109	0.108	0.107	0.107	0.106	0.105	0.103	0.104	0.111	0.113	0.115	0.111
00:36:06	0.106	0.106	0.106	0.105	0.106	0.105	0.104	0.105	0.106	0.106	0.108	0.109	0.113	0.103	0.106	0.111	0.112	0.113	0.103	0.107	0.108	0.109	0.103	0.105	0.099	0.099	0.099	0.106	0.114	0.105	0.101	0.1	0.099	0.107	0.104	0.103	0.109	0.11	0.109	0.108	0.108	0.107	0.106	0.104	0.105	0.112	0.113	0.116	0.111
00:40:06	0.107	0.107	0.107	0.105	0.106	0.105	0.105	0.105	0.107	0.106	0.108	0.11	0.113	0.104	0.107	0.111	0.113	0.113	0.103	0.108	0.108	0.11	0.105	0.106	0.1	0.1	0.1	0.106	0.115	0.106	0.102	0.101	0.099	0.108	0.105	0.105	0.111	0.111	0.11	0.11	0.109	0.108	0.107	0.105	0.106	0.112	0.114	0.116	0.111
00:44:06	0.107	0.107	0.107	0.106	0.107	0.106	0.105	0.106	0.107	0.107	0.108	0.11	0.114	0.104	0.107	0.111	0.113	0.113	0.104	0.108	0.109	0.111	0.105	0.107	0.101	0.1	0.101	0.107	0.115	0.106	0.103	0.101	0.1	0.11	0.107	0.106	0.112	0.113	0.112	0.111	0.111	0.109	0.107	0.106	0.107	0.113	0.114	0.117	0.112
00:48:06	0.108	0.108	0.108	0.106	0.107	0.106	0.106	0.107	0.107	0.107	0.109	0.11	0.114	0.104	0.108	0.112	0.113	0.114	0.105	0.109	0.11	0.113	0.107	0.108	0.102	0.102	0.102	0.107	0.116	0.107	0.104	0.103	0.101	0.113	0.11	0.109	0.114	0.114	0.113	0.113	0.112	0.111	0.108	0.107	0.108	0.114	0.115	0.118	0.113
00:52:06	0.108	0.108	0.108	0.106	0.107	0.107	0.106	0.107	0.108	0.108	0.109	0.111	0.115	0.105	0.108	0.112	0.114	0.115	0.105	0.109	0.11	0.113	0.108	0.11	0.103	0.102	0.103	0.108	0.117	0.108	0.105	0.103	0.102	0.115	0.112	0.111	0.115	0.115	0.114	0.114	0.113	0.112	0.108	0.107	0.108	0.115	0.116	0.119	0.113
00:56:06	0.109	0.108	0.109	0.107	0.108	0.107	0.106	0.107	0.108	0.108	0.109	0.11	0.114	0.104	0.108	0.112	0.114	0.114	0.106	0.11	0.111	0.115	0.109	0.111	0.104	0.103	0.104	0.109	0.117	0.108	0.106	0.104	0.103	0.117	0.114	0.113	0.117	0.117	0.116	0.116	0.115	0.114	0.11	0.108	0.109	0.116	0.117	0.12	0.114
01:00:06	0.109	0.109	0.109	0.108	0.108	0.107	0.107	0.108	0.109	0.108	0.11	0.111	0.115	0.105	0.108	0.113	0.114	0.115	0.107	0.111	0.112	0.117	0.111	0.113	0.105	0.105	0.105	0.109	0.118	0.109	0.106	0.105	0.104	0.12	0.117	0.116	0.119	0.118	0.118	0.117	0.117	0.116	0.111	0.109	0.11	0.116	0.118	0.121	0.115
01:04:06	0.109	0.109	0.109	0.108	0.109	0.108	0.107	0.108	0.109	0.108	0.11	0.111	0.115	0.105	0.108	0.113	0.114	0.115	0.108	0.112	0.113	0.119	0.113	0.115	0.107	0.106	0.107	0.109	0.118	0.11	0.107	0.106	0.105	0.123	0.12	0.12	0.121	0.12	0.12	0.119	0.119	0.118	0.112	0.11	0.111	0.118	0.119	0.122	0.116
01:08:06	0.11	0.11	0.11	0.108	0.109	0.108	0.108	0.109	0.11	0.108	0.11	0.112	0.116	0.105	0.109	0.113	0.114	0.115	0.11	0.114	0.115	0.122	0.116	0.118	0.109	0.108	0.109	0.11	0.119	0.111	0.109	0.108	0.107	0.127	0.124	0.124	0.124	0.123	0.122	0.122	0.122	0.121	0.113	0.111	0.113	0.119	0.121	0.124	0.117
01:12:06	0.11	0.11	0.11	0.109	0.11	0.109	0.108	0.109	0.11	0.109	0.111	0.112	0.116	0.106	0.109	0.114	0.115	0.116	0.111	0.115	0.116	0.125	0.12	0.121	0.111	0.111	0.112	0.112	0.12	0.112	0.11	0.109	0.108	0.131	0.129	0.128	0.127	0.126	0.125	0.125	0.125	0.124	0.115	0.113	0.114	0.121	0.123	0.126	0.118
01:16:06	0.111	0.11	0.11	0.109	0.11	0.109	0.108	0.109	0.11	0.109	0.111	0.112	0.116	0.106	0.109	0.113	0.115	0.116	0.113	0.117	0.118	0.129	0.124	0.125	0.114	0.114	0.114	0.112	0.122	0.113	0.112	0.111	0.11	0.136	0.133	0.133	0.131	0.129	0.128	0.129	0.128	0.127	0.116	0.115	0.116	0.123	0.125	0.128	0.119
01:20:06	0.111	0.111	0.111	0.11	0.11	0.109	0.109	0.11	0.111	0.109	0.111	0.112	0.116	0.106	0.11	0.114	0.116	0.116	0.116	0.12	0.121	0.134	0.129	0.13	0.118	0.117	0.118	0.113	0.122	0.114	0.114	0.113	0.111	0.142	0.139	0.139	0.137	0.135	0.133	0.135	0.134	0.133	0.119	0.117	0.119	0.125	0.127	0.13	0.121
01:24:06	0.112	0.111	0.111	0.11	0.111	0.11	0.109	0.11	0.111	0.11	0.112	0.113	0.117	0.107	0.11	0.115	0.116	0.117	0.119	0.123	0.123	0.141	0.135	0.137	0.122	0.122	0.123	0.115	0.124	0.116	0.117	0.115	0.114	0.149	0.147	0.147	0.146	0.142	0.14	0.142	0.14	0.139	0.122	0.12	0.122	0.129	0.131	0.134	0.123
01:28:06	0.112	0.112	0.112	0.111	0.111	0.111	0.11	0.111	0.112	0.11	0.112	0.113	0.117	0.106	0.11	0.114	0.116	0.117	0.123	0.127	0.127	0.149	0.144	0.145	0.128	0.128	0.128	0.116	0.125	0.117	0.119	0.118	0.117	0.158	0.156	0.155	0.157	0.151	0.148	0.152	0.149	0.147	0.126	0.125	0.126	0.131	0.134	0.137	0.125
01:32:06	0.112	0.112	0.113	0.111	0.112	0.111	0.11	0.111	0.112	0.111	0.112	0.114	0.117	0.107	0.111	0.115	0.117	0.117	0.128	0.131	0.132	0.159	0.153	0.154	0.135	0.135	0.135	0.118	0.127	0.12	0.123	0.121	0.12	0.169	0.168	0.166	0.171	0.162	0.159	0.167	0.162	0.16	0.132	0.13	0.132	0.136	0.138	0.142	0.129
01:36:06	0.113	0.113	0.113	0.111	0.112	0.111	0.11	0.111	0.112	0.11	0.112	0.113	0.117	0.107	0.11	0.115	0.116	0.117	0.134	0.137	0.137	0.17	0.165	0.166	0.142	0.143	0.144	0.12	0.129	0.121	0.127	0.125	0.124	0.18	0.179	0.179	0.187	0.176	0.174	0.179	0.178	0.174	0.138	0.136	0.139	0.14	0.143	0.147	0.132
01:40:06	0.113	0.113	0.113	0.112	0.113	0.112	0.111	0.112	0.113	0.11	0.113	0.114	0.118	0.107	0.111	0.115	0.117	0.117	0.142	0.144	0.144	0.184	0.18	0.181	0.153	0.153	0.154	0.122	0.131	0.123	0.132	0.13	0.128	0.194	0.192	0.194	0.212	0.196	0.192	0.199	0.197	0.194	0.147	0.144	0.148	0.146	0.149	0.153	0.136
01:44:06	0.113	0.113	0.113	0.112	0.113	0.112	0.111	0.112	0.113	0.111	0.113	0.114	0.118	0.107	0.111	0.115	0.117	0.118	0.15	0.152	0.152	0.203	0.198	0.199	0.164	0.165	0.166	0.124	0.134	0.126	0.137	0.135	0.134	0.213	0.212	0.21	0.239	0.22	0.214	0.227	0.222	0.217	0.156	0.155	0.158	0.153	0.156	0.161	0.141
01:48:06	0.114	0.114	0.114	0.112	0.113	0.113	0.112	0.113	0.114	0.111	0.113	0.114	0.118	0.107	0.111	0.116	0.117	0.118	0.162	0.162	0.161	0.226	0.22	0.221	0.179	0.18	0.182	0.128	0.137	0.13	0.144	0.142	0.141	0.233	0.23	0.229	0.278	0.25	0.242	0.255	0.25	0.249	0.172	0.169	0.173	0.162	0.166	0.17	0.147
01:52:06	0.114	0.114	0.114	0.113	0.114	0.113	0.112	0.113	0.114	0.111	0.114	0.115	0.118	0.108	0.111	0.116	0.118	0.118	0.175	0.174	0.172	0.251	0.245	0.247	0.196	0.197	0.199	0.131	0.141	0.133	0.153	0.152	0.15	0.255	0.252	0.254	0.303	0.285	0.272	0.278	0.274	0.269	0.188	0.185	0.188	0.172	0.176	0.181	0.154
01:56:06	0.115	0.115	0.115	0.113	0.114	0.113	0.112	0.113	0.114	0.112	0.114	0.115	0.119	0.108	0.112	0.116	0.118	0.119	0.191	0.189	0.186	0.276	0.27	0.275	0.218	0.219	0.222	0.135	0.145	0.137	0.162	0.161	0.159	0.28	0.278	0.277	0.326	0.306	0.294	0.301	0.293	0.289	0.208	0.202	0.211	0.18	0.185	0.191	0.162
02:00:06	0.115	0.115	0.115	0.114	0.115	0.114	0.113	0.114	0.115	0.112	0.114	0.115	0.119	0.108	0.112	0.117	0.118	0.119	0.207	0.206	0.203	0.307	0.294	0.3	0.247	0.247	0.252	0.139	0.149	0.141	0.173	0.171	0.169	0.3	0.3	0.299	0.34	0.334	0.318	0.324	0.318	0.316	0.236	0.227	0.238	0.196	0.203	0.207	0.173
02:04:06	0.116	0.116	0.116	0.114	0.116	0.114	0.113	0.114	0.116	0.112	0.114	0.115	0.119	0.108	0.112	0.117	0.118	0.119	0.236	0.23	0.227	0.331	0.32	0.321	0.271	0.276	0.278	0.144	0.154	0.147	0.185	0.184	0.183	0.321	0.323	0.321	0.372	0.352	0.337	0.345	0.329	0.328	0.256	0.256	0.268	0.216	0.222	0.227	0.186
02:08:06	0.117	0.117	0.117	0.115	0.116	0.115	0.114	0.115	0.116	0.113	0.115	0.116	0.119	0.109	0.112	0.117	0.118	0.119	0.265	0.26	0.252	0.354	0.345	0.346	0.297	0.303	0.308	0.149	0.16	0.153	0.202	0.202	0.201	0.342	0.342	0.341	0.394	0.38	0.363	0.37	0.348	0.351	0.276	0.279	0.294	0.237	0.243	0.253	0.199
02:12:06	0.117	0.117	0.117	0.116	0.117	0.116	0.115	0.116	0.117	0.114	0.116	0.116	0.12	0.109	0.113	0.118	0.119	0.12	0.289	0.283	0.279	0.376	0.363	0.367	0.321	0.327	0.33	0.156	0.167	0.16	0.222	0.221	0.218	0.362	0.359	0.363	0.403	0.397	0.377	0.388	0.367	0.368	0.298	0.299	0.315	0.26	0.263	0.272	0.217
02:16:06	0.118	0.118	0.118	0.117	0.118	0.117	0.115	0.116	0.117	0.113	0.115	0.116	0.119	0.109	0.112	0.117	0.119	0.12	0.311	0.311	0.306	0.398	0.389	0.394	0.345	0.346	0.355	0.164	0.176	0.169	0.243	0.24	0.237	0.379	0.376	0.373	0.414	0.409	0.388	0.397	0.391	0.389	0.317	0.325	0.336	0.282	0.284	0.295	0.239
02:20:06	0.119	0.119	0.12	0.117	0.118	0.117	0.116	0.117	0.118	0.114	0.116	0.117	0.12	0.11	0.113	0.118	0.119	0.12	0.334	0.334	0.332	0.403	0.396	0.399	0.36	0.364	0.374	0.172	0.185	0.179	0.268	0.263	0.262	0.395	0.393	0.399	0.422	0.415	0.404	0.408	0.401	0.398	0.337	0.336	0.354	0.308	0.312	0.318	0.268
02:24:06	0.12	0.121	0.12	0.119	0.12	0.119	0.117	0.118	0.119	0.115	0.116	0.117	0.12	0.109	0.113	0.118	0.12	0.121	0.349	0.352	0.352	0.42	0.417	0.419	0.383	0.379	0.395	0.182	0.197	0.189	0.301	0.294	0.291	0.412	0.411	0.412	0.456	0.433	0.424	0.425	0.421	0.413	0.352	0.361	0.379	0.324	0.33	0.339	0.302
02:28:06	0.122	0.122	0.122	0.12	0.121	0.12	0.118	0.119	0.12	0.115	0.117	0.118	0.121	0.11	0.113	0.119	0.12	0.121	0.374	0.366	0.367	0.426	0.426	0.43	0.4	0.396	0.404	0.194	0.21	0.202	0.324	0.313	0.311	0.426	0.422	0.422	0.458	0.444	0.44	0.448	0.452	0.443	0.37	0.377	0.384	0.336	0.348	0.364	0.319
02:32:06	0.123	0.123	0.123	0.121	0.122	0.121	0.119	0.12	0.121	0.115	0.117	0.118	0.12	0.11	0.113	0.119	0.12	0.121	0.393	0.38	0.388	0.435	0.425	0.437	0.411	0.405	0.417	0.208	0.224	0.216	0.338	0.334	0.327	0.438	0.431	0.429	0.476	0.466	0.444	0.452	0.461	0.464	0.391	0.386	0.394	0.357	0.373	0.378	0.343
02:36:06	0.125	0.125	0.125	0.122	0.124	0.123	0.12	0.122	0.123	0.115	0.117	0.118	0.121	0.11	0.113	0.119	0.12	0.122	0.401	0.396	0.399	0.446	0.435	0.438	0.424	0.424	0.426	0.224	0.244	0.235	0.356	0.346	0.342	0.454	0.451	0.457	0.48	0.469	0.46	0.459	0.459	0.467	0.405	0.403	0.415	0.379	0.394	0.399	0.36
02:40:06	0.127	0.127	0.127	0.125	0.126	0.125	0.122	0.123	0.124	0.116	0.118	0.119	0.121	0.11	0.114	0.12	0.121	0.122	0.405	0.408	0.405	0.449	0.431	0.444	0.436	0.433	0.43	0.242	0.261	0.253	0.369	0.37	0.368	0.455	0.457	0.454	0.489	0.469	0.468	0.466	0.473	0.47	0.424	0.426	0.436	0.382	0.405	0.403	0.376
02:44:06	0.129	0.129	0.129	0.127	0.128	0.127	0.124	0.126	0.126	0.117	0.118	0.12	0.121	0.111	0.114	0.12	0.122	0.123	0.424	0.423	0.418	0.457	0.451	0.451	0.432	0.437	0.453	0.26	0.283	0.265	0.394	0.388	0.382	0.468	0.464	0.462	0.514	0.49	0.48	0.482	0.476	0.475	0.448	0.441	0.456	0.398	0.416	0.433	0.392
02:48:06	0.132	0.132	0.132	0.129	0.131	0.13	0.126	0.128	0.128	0.118	0.119	0.12	0.121	0.111	0.114	0.121	0.122	0.123	0.433	0.436	0.427	0.467	0.458	0.458	0.45	0.452	0.463	0.279	0.305	0.292	0.399	0.416	0.408	0.482	0.476	0.474	0.508	0.508	0.497	0.49	0.493	0.493	0.458	0.458	0.468	0.421	0.436	0.442	0.409
02:52:06	0.135	0.136	0.136	0.132	0.134	0.133	0.129	0.131	0.131	0.119	0.12	0.121	0.122	0.111	0.114	0.121	0.123	0.124	0.434	0.441	0.436	0.471	0.46	0.466	0.446	0.459	0.457	0.297	0.324	0.312	0.41	0.419	0.413	0.482	0.48	0.481	0.502	0.497	0.494	0.491	0.485	0.481	0.463	0.466	0.474	0.432	0.446	0.465	0.411
02:56:06	0.139	0.14	0.141	0.137	0.138	0.138	0.132	0.134	0.134	0.119	0.121	0.122	0.122	0.112	0.115	0.122	0.124	0.125	0.449	0.437	0.446	0.464	0.455	0.461	0.454	0.46	0.463	0.321	0.341	0.326	0.42	0.44	0.426	0.496	0.484	0.492	0.499	0.5	0.492	0.493	0.494	0.49	0.47	0.472	0.477	0.448	0.463	0.473	0.423
03:00:06	0.144	0.145	0.145	0.141	0.143	0.142	0.136	0.137	0.138	0.12	0.121	0.122	0.122	0.111	0.115	0.123	0.124	0.125	0.448	0.442	0.449	0.461	0.452	0.458	0.457	0.462	0.466	0.337	0.355	0.348	0.435	0.448	0.438	0.493	0.482	0.486	0.504	0.506	0.494	0.495	0.494	0.497	0.489	0.476	0.495	0.464	0.486	0.493	0.443
03:04:06	0.15	0.151	0.151	0.146	0.148	0.148	0.14	0.142	0.143	0.122	0.123	0.124	0.123	0.112	0.116	0.124	0.126	0.127	0.453	0.46	0.461	0.472	0.465	0.455	0.457	0.46	0.466	0.355	0.369	0.362	0.446	0.454	0.454	0.497	0.488	0.492	0.501	0.508	0.504	0.502	0.5	0.504	0.497	0.491	0.504	0.48	0.493	0.501	0.46
03:08:06	0.156	0.157	0.158	0.152	0.154	0.153	0.145	0.147	0.148	0.123	0.124	0.125	0.123	0.113	0.116	0.126	0.127	0.128	0.448	0.45	0.454	0.468	0.46	0.448	0.452	0.455	0.459	0.371	0.383	0.374	0.448	0.456	0.457	0.487	0.487	0.484	0.5	0.512	0.499	0.49	0.492	0.492	0.477	0.493	0.492	0.491	0.504	0.512	0.486
03:12:06	0.164	0.164	0.165	0.159	0.161	0.16	0.151	0.155	0.156	0.126	0.126	0.127	0.123	0.113	0.116	0.127	0.128	0.13	0.443	0.447	0.455	0.473	0.461	0.452	0.45	0.455	0.456	0.383	0.396	0.388	0.462	0.466	0.458	0.484	0.485	0.479	0.507	0.517	0.51	0.508	0.5	0.505	0.493	0.494	0.497	0.492	0.508	0.524	0.489
03:16:06	0.173	0.173	0.174	0.168	0.17	0.17	0.158	0.162	0.163	0.127	0.128	0.129	0.124	0.113	0.117	0.128	0.13	0.131	0.434	0.445	0.451	0.471	0.461	0.452	0.446	0.453	0.459	0.391	0.403	0.402	0.465	0.471	0.457	0.478	0.482	0.48	0.512	0.518	0.514	0.512	0.508	0.511	0.493	0.501	0.497	0.505	0.509	0.524	0.485
03:20:06	0.184	0.184	0.186	0.176	0.179	0.179	0.166	0.171	0.172	0.13	0.13	0.131	0.124	0.114	0.118	0.131	0.132	0.133	0.437	0.449	0.452	0.475	0.47	0.462	0.451	0.462	0.465	0.398	0.407	0.414	0.467	0.474	0.46	0.482	0.48	0.484	0.519	0.529	0.526	0.525	0.519	0.522	0.512	0.508	0.519	0.496	0.514	0.524	0.505
03:24:06	0.197	0.201	0.201	0.191	0.193	0.192	0.176	0.181	0.182	0.134	0.133	0.134	0.126	0.115	0.119	0.133	0.135	0.136	0.439	0.449	0.451	0.478	0.475	0.468	0.453	0.468	0.461	0.406	0.418	0.413	0.47	0.483	0.467	0.49	0.485	0.491	0.524	0.53	0.533	0.524	0.515	0.519	0.507	0.504	0.522	0.493	0.514	0.518	0.504
03:28:06	0.215	0.215	0.219	0.206	0.207	0.207	0.186	0.194	0.196	0.137	0.136	0.137	0.126	0.115	0.119	0.136	0.138	0.139	0.434	0.452	0.455	0.476	0.472	0.467	0.452	0.467	0.462	0.413	0.434	0.423	0.467	0.482	0.469	0.487	0.488	0.487	0.528	0.535	0.535	0.53	0.527	0.529	0.512	0.513	0.529	0.5	0.519	0.522	0.502
03:32:06	0.237	0.233	0.239	0.227	0.226	0.227	0.203	0.209	0.214	0.143	0.14	0.141	0.127	0.116	0.12	0.139	0.141	0.143	0.428	0.447	0.45	0.477	0.473	0.469	0.455	0.467	0.46	0.423	0.44	0.433	0.464	0.471	0.463	0.484	0.485	0.484	0.535	0.535	0.542	0.538	0.531	0.533	0.517	0.515	0.534	0.503	0.516	0.52	0.501
03:36:06	0.254	0.25	0.26	0.243	0.245	0.245	0.22	0.232	0.239	0.148	0.144	0.145	0.128	0.117	0.121	0.143	0.145	0.147	0.435	0.454	0.458	0.48	0.476	0.472	0.452	0.47	0.462	0.43	0.448	0.439	0.465	0.475	0.46	0.488	0.485	0.485	0.539	0.545	0.55	0.543	0.536	0.537	0.53	0.52	0.541	0.501	0.52	0.532	0.502
03:40:06	0.268	0.266	0.283	0.266	0.262	0.263	0.236	0.253	0.261	0.155	0.15	0.151	0.13	0.119	0.123	0.149	0.151	0.153	0.433	0.45	0.453	0.475	0.468	0.463	0.448	0.464	0.46	0.434	0.444	0.44	0.465	0.473	0.455	0.49	0.485	0.489	0.548	0.55	0.555	0.547	0.53	0.532	0.521	0.514	0.54	0.503	0.523	0.539	0.506
03:44:06	0.293	0.286	0.304	0.287	0.283	0.284	0.262	0.284	0.29	0.164	0.157	0.158	0.132	0.121	0.124	0.155	0.157	0.159	0.436	0.458	0.463	0.48	0.476	0.476	0.458	0.471	0.469	0.436	0.457	0.448	0.461	0.473	0.458	0.492	0.489	0.492	0.558	0.562	0.568	0.56	0.542	0.548	0.533	0.522	0.549	0.509	0.527	0.536	0.506
03:48:06	0.323	0.316	0.331	0.312	0.312	0.314	0.281	0.303	0.312	0.175	0.164	0.167	0.134	0.123	0.127	0.163	0.164	0.167	0.437	0.456	0.46	0.481	0.478	0.479	0.465	0.473	0.468	0.444	0.464	0.455	0.47	0.482	0.46	0.502	0.494	0.499	0.564	0.567	0.576	0.57	0.56	0.565	0.553	0.539	0.558	0.515	0.539	0.549	0.518
03:52:06	0.339	0.338	0.347	0.328	0.329	0.333	0.304	0.324	0.328	0.187	0.175	0.176	0.136	0.125	0.129	0.169	0.172	0.174	0.437	0.459	0.462	0.485	0.481	0.477	0.461	0.471	0.468	0.448	0.459	0.454	0.469	0.484	0.467	0.504	0.497	0.499	0.569	0.565	0.576	0.573	0.564	0.569	0.549	0.541	0.563	0.526	0.545	0.549	0.519
03:56:06	0.348	0.351	0.354	0.349	0.349	0.348	0.326	0.344	0.342	0.203	0.19	0.187	0.139	0.128	0.132	0.181	0.185	0.187	0.439	0.458	0.464	0.479	0.476	0.476	0.461	0.469	0.467	0.464	0.473	0.463	0.474	0.485	0.473	0.508	0.502	0.504	0.562	0.574	0.578	0.576	0.564	0.573	0.562	0.541	0.569	0.534	0.554	0.558	0.529
04:00:06	0.358	0.369	0.366	0.36	0.366	0.362	0.35	0.356	0.352	0.221	0.202	0.206	0.143	0.132	0.136	0.196	0.199	0.202	0.438	0.462	0.465	0.49	0.487	0.487	0.472	0.477	0.47	0.461	0.47	0.461	0.474	0.487	0.472	0.508	0.498	0.503	0.572	0.586	0.59	0.595	0.575	0.574	0.576	0.556	0.585	0.532	0.554	0.561	0.534
04:04:06	0.373	0.379	0.385	0.383	0.384	0.379	0.367	0.373	0.37	0.243	0.224	0.225	0.147	0.136	0.14	0.213	0.213	0.221	0.44	0.463	0.467	0.491	0.488	0.488	0.47	0.476	0.47	0.464	0.474	0.464	0.471	0.488	0.472	0.509	0.504	0.506	0.586	0.595	0.605	0.607	0.593	0.59	0.582	0.559	0.588	0.54	0.564	0.569	0.54
04:08:06	0.388	0.402	0.391	0.392	0.393	0.389	0.376	0.383	0.377	0.274	0.247	0.25	0.153	0.141	0.146	0.233	0.235	0.244	0.444	0.467	0.471	0.498	0.493	0.492	0.474	0.481	0.472	0.462	0.475	0.466	0.475	0.49	0.475	0.512	0.504	0.509	0.599	0.602	0.609	0.606	0.596	0.601	0.582	0.56	0.59	0.541	0.565	0.576	0.548
04:12:06	0.395	0.407	0.4	0.402	0.398	0.399	0.396	0.398	0.384	0.299	0.273	0.267	0.159	0.148	0.152	0.257	0.253	0.261	0.447	0.468	0.471	0.499	0.494	0.494	0.475	0.481	0.475	0.454	0.469	0.462	0.474	0.482	0.468	0.504	0.494	0.499	0.606	0.605	0.614	0.612	0.6	0.606	0.588	0.559	0.586	0.545	0.559	0.576	0.549
04:16:06	0.423	0.417	0.426	0.419	0.418	0.419	0.396	0.403	0.409	0.317	0.3	0.302	0.167	0.156	0.16	0.282	0.278	0.287	0.449	0.469	0.472	0.501	0.495	0.496	0.482	0.485	0.477	0.466	0.476	0.465	0.474	0.487	0.482	0.515	0.512	0.511	0.616	0.611	0.62	0.617	0.616	0.618	0.603	0.571	0.612	0.556	0.57	0.585	0.563
04:20:06	0.423	0.434	0.428	0.421	0.423	0.423	0.407	0.421	0.421	0.341	0.322	0.317	0.174	0.164	0.166	0.306	0.298	0.307	0.453	0.472	0.475	0.502	0.499	0.504	0.488	0.494	0.482	0.469	0.481	0.471	0.478	0.487	0.476	0.509	0.507	0.505	0.622	0.621	0.629	0.627	0.617	0.622	0.614	0.58	0.621	0.565	0.578	0.596	0.563
04:24:06	0.421	0.427	0.435	0.436	0.427	0.425	0.427	0.42	0.426	0.362	0.338	0.342	0.184	0.172	0.179	0.327	0.321	0.33	0.453	0.47	0.473	0.5	0.495	0.497	0.485	0.492	0.483	0.471	0.483	0.471	0.476	0.488	0.484	0.505	0.504	0.506	0.63	0.625	0.633	0.632	0.626	0.63	0.622	0.595	0.63	0.579	0.596	0.609	0.567
04:28:06	0.423	0.425	0.434	0.417	0.433	0.429	0.427	0.43	0.429	0.37	0.351	0.366	0.201	0.189	0.194	0.351	0.344	0.358	0.453	0.471	0.473	0.504	0.499	0.503	0.488	0.487	0.484	0.477	0.487	0.476	0.48	0.491	0.487	0.519	0.517	0.519	0.641	0.626	0.634	0.637	0.64	0.64	0.625	0.613	0.636	0.587	0.609	0.617	0.575
04:32:06	0.425	0.425	0.435	0.435	0.436	0.424	0.426	0.426	0.438	0.396	0.372	0.384	0.218	0.206	0.208	0.362	0.356	0.375	0.458	0.476	0.477	0.513	0.506	0.51	0.494	0.491	0.486	0.481	0.493	0.481	0.48	0.491	0.488	0.524	0.521	0.523	0.639	0.637	0.644	0.642	0.641	0.641	0.633	0.61	0.643	0.596	0.616	0.627	0.59
04:36:06	0.435	0.431	0.436	0.429	0.438	0.434	0.424	0.425	0.437	0.404	0.397	0.397	0.236	0.229	0.228	0.376	0.369	0.391	0.46	0.478	0.477	0.513	0.508	0.513	0.487	0.485	0.487	0.483	0.496	0.484	0.482	0.493	0.494	0.528	0.527	0.527	0.66	0.642	0.647	0.645	0.649	0.652	0.634	0.625	0.65	0.604	0.623	0.634	0.602
04:40:06	0.434	0.436	0.443	0.436	0.444	0.439	0.43	0.43	0.441	0.409	0.405	0.412	0.26	0.256	0.253	0.392	0.39	0.402	0.459	0.478	0.478	0.511	0.503	0.513	0.489	0.491	0.482	0.487	0.498	0.484	0.482	0.491	0.49	0.526	0.525	0.524	0.66	0.649	0.653	0.653	0.653	0.66	0.642	0.626	0.655	0.608	0.621	0.634	0.604
04:44:06	0.431	0.431	0.437	0.435	0.437	0.435	0.433	0.426	0.436	0.426	0.424	0.421	0.283	0.274	0.274	0.394	0.4	0.411	0.461	0.479	0.479	0.511	0.507	0.513	0.496	0.496	0.485	0.487	0.499	0.486	0.483	0.493	0.49	0.529	0.526	0.525	0.666	0.652	0.653	0.654	0.658	0.665	0.647	0.63	0.647	0.613	0.627	0.639	0.617
04:48:06	0.438	0.436	0.439	0.441	0.44	0.442	0.429	0.426	0.433	0.443	0.436	0.424	0.313	0.298	0.3	0.404	0.408	0.424	0.465	0.483	0.483	0.514	0.509	0.516	0.501	0.5	0.492	0.489	0.501	0.489	0.486	0.494	0.492	0.531	0.528	0.527	0.674	0.664	0.667	0.667	0.666	0.672	0.661	0.639	0.653	0.615	0.63	0.645	0.622
04:52:06	0.445	0.441	0.446	0.443	0.447	0.447	0.432	0.43	0.432	0.461	0.454	0.446	0.336	0.32	0.318	0.424	0.424	0.441	0.469	0.486	0.485	0.521	0.517	0.526	0.509	0.504	0.495	0.497	0.51	0.496	0.488	0.495	0.494	0.536	0.533	0.532	0.682	0.673	0.676	0.673	0.675	0.679	0.668	0.641	0.664	0.63	0.646	0.656	0.629
04:56:06	0.451	0.447	0.451	0.45	0.45	0.451	0.437	0.432	0.433	0.449	0.465	0.46	0.353	0.341	0.338	0.441	0.446	0.447	0.471	0.487	0.487	0.521	0.515	0.522	0.506	0.504	0.499	0.498	0.511	0.5	0.488	0.493	0.494	0.536	0.536	0.533	0.692	0.677	0.679	0.679	0.681	0.686	0.67	0.653	0.669	0.636	0.646	0.655	0.639
05:00:06	0.454	0.45	0.453	0.456	0.456	0.457	0.444	0.437	0.435	0.456	0.465	0.456	0.372	0.356	0.348	0.442	0.464	0.468	0.472	0.489	0.489	0.524	0.519	0.526	0.514	0.509	0.501	0.504	0.517	0.504	0.489	0.49	0.499	0.541	0.541	0.537	0.701	0.689	0.692	0.69	0.693	0.696	0.681	0.665	0.685	0.64	0.653	0.664	0.647
05:04:06	0.458	0.456	0.459	0.461	0.463	0.462	0.448	0.438	0.436	0.472	0.47	0.474	0.389	0.374	0.374	0.457	0.463	0.47	0.473	0.493	0.491	0.525	0.521	0.53	0.518	0.512	0.504	0.507	0.524	0.512	0.487	0.495	0.494	0.541	0.54	0.537	0.707	0.699	0.701	0.694	0.694	0.708	0.691	0.67	0.699	0.649	0.66	0.673	0.656
05:08:06	0.463	0.461	0.463	0.464	0.465	0.463	0.452	0.441	0.44	0.477	0.467	0.473	0.408	0.381	0.389	0.459	0.466	0.465	0.476	0.493	0.494	0.527	0.522	0.531	0.514	0.509	0.504	0.518	0.532	0.519	0.489	0.497	0.495	0.543	0.544	0.541	0.715	0.704	0.707	0.707	0.704	0.713	0.697	0.679	0.704	0.658	0.67	0.681	0.666
05:12:06	0.465	0.464	0.465	0.466	0.468	0.466	0.454	0.446	0.441	0.467	0.473	0.481	0.422	0.406	0.404	0.459	0.474	0.47	0.478	0.497	0.495	0.526	0.52	0.529	0.514	0.51	0.506	0.521	0.535	0.522	0.491	0.502	0.5	0.542	0.543	0.538	0.726	0.711	0.713	0.712	0.711	0.724	0.704	0.683	0.711	0.663	0.676	0.685	0.67
05:16:06	0.465	0.465	0.469	0.471	0.471	0.469	0.458	0.448	0.443	0.465	0.48	0.484	0.432	0.418	0.419	0.464	0.469	0.48	0.479	0.499	0.494	0.526	0.52	0.531	0.518	0.511	0.507	0.53	0.544	0.529	0.5	0.508	0.504	0.552	0.552	0.546	0.737	0.719	0.716	0.714	0.715	0.727	0.708	0.695	0.718	0.671	0.684	0.694	0.676
05:20:06	0.468	0.467	0.471	0.472	0.473	0.471	0.46	0.451	0.445	0.461	0.475	0.482	0.452	0.432	0.431	0.461	0.475	0.479	0.481	0.497	0.496	0.527	0.522	0.531	0.517	0.513	0.51	0.534	0.546	0.533	0.499	0.509	0.508	0.553	0.552	0.547	0.741	0.731	0.728	0.729	0.731	0.735	0.719	0.7	0.731	0.674	0.688	0.696	0.676
05:24:06	0.471	0.471	0.473	0.476	0.476	0.475	0.463	0.455	0.449	0.466	0.478	0.481	0.455	0.442	0.445	0.463	0.472	0.482	0.486	0.503	0.502	0.533	0.528	0.535	0.519	0.517	0.516	0.542	0.558	0.545	0.505	0.509	0.508	0.553	0.553	0.548	0.748	0.74	0.741	0.744	0.746	0.749	0.73	0.716	0.741	0.682	0.697	0.713	0.693
05:28:06	0.472	0.473	0.475	0.479	0.478	0.477	0.466	0.456	0.452	0.47	0.472	0.481	0.465	0.446	0.453	0.46	0.468	0.478	0.486	0.505	0.504	0.535	0.528	0.536	0.52	0.518	0.516	0.544	0.56	0.548	0.504	0.509	0.512	0.556	0.557	0.55	0.756	0.746	0.744	0.744	0.743	0.756	0.734	0.716	0.748	0.688	0.702	0.717	0.703
05:32:06	0.475	0.475	0.478	0.48	0.482	0.48	0.466	0.458	0.454	0.469	0.475	0.484	0.466	0.446	0.454	0.462	0.469	0.482	0.488	0.509	0.507	0.536	0.53	0.539	0.525	0.521	0.518	0.549	0.568	0.556	0.509	0.516	0.518	0.555	0.557	0.551	0.769	0.756	0.755	0.75	0.745	0.761	0.742	0.72	0.758	0.694	0.707	0.722	0.71
05:36:06	0.477	0.477	0.479	0.484	0.484	0.481	0.467	0.459	0.454	0.469	0.483	0.486	0.484	0.45	0.455	0.468	0.483	0.494	0.489	0.508	0.509	0.535	0.53	0.539	0.525	0.523	0.52	0.57	0.579	0.564	0.512	0.519	0.519	0.561	0.56	0.554	0.772	0.759	0.759	0.756	0.757	0.768	0.745	0.728	0.759	0.7	0.72	0.738	0.718
05:40:06	0.481	0.48	0.481	0.489	0.488	0.487	0.472	0.463	0.459	0.474	0.485	0.493	0.478	0.459	0.469	0.469	0.478	0.494	0.49	0.512	0.51	0.543	0.536	0.542	0.525	0.523	0.521	0.571	0.584	0.571	0.515	0.522	0.521	0.563	0.564	0.559	0.784	0.773	0.773	0.767	0.765	0.782	0.757	0.736	0.771	0.71	0.727	0.741	0.728
05:44:06	0.489	0.486	0.487	0.494	0.496	0.493	0.476	0.466	0.461	0.474	0.483	0.492	0.483	0.466	0.471	0.472	0.482	0.495	0.494	0.514	0.513	0.546	0.54	0.545	0.527	0.527	0.526	0.575	0.589	0.579	0.515	0.519	0.522	0.561	0.563	0.557	0.788	0.779	0.784	0.78	0.776	0.791	0.768	0.751	0.777	0.718	0.73	0.746	0.734
05:48:06	0.491	0.489	0.491	0.498	0.499	0.497	0.479	0.469	0.466	0.478	0.486	0.493	0.484	0.466	0.474	0.477	0.486	0.496	0.495	0.516	0.515	0.548	0.542	0.549	0.531	0.529	0.528	0.58	0.592	0.583	0.516	0.524	0.527	0.565	0.565	0.559	0.802	0.788	0.789	0.784	0.784	0.797	0.781	0.753	0.788	0.723	0.742	0.757	0.744
05:52:06	0.493	0.492	0.492	0.501	0.503	0.5	0.482	0.472	0.47	0.479	0.491	0.496	0.483	0.466	0.472	0.476	0.485	0.5	0.498	0.517	0.516	0.55	0.544	0.55	0.53	0.53	0.53	0.587	0.6	0.59	0.52	0.526	0.525	0.567	0.567	0.562	0.812	0.793	0.8	0.793	0.791	0.807	0.788	0.758	0.79	0.731	0.749	0.765	0.75
05:56:06	0.493	0.494	0.496	0.503	0.506	0.503	0.485	0.474	0.474	0.482	0.493	0.498	0.485	0.467	0.469	0.48	0.492	0.505	0.499	0.52	0.519	0.555	0.549	0.555	0.534	0.534	0.532	0.595	0.608	0.599	0.522	0.53	0.529	0.571	0.571	0.566	0.813	0.807	0.81	0.805	0.802	0.812	0.795	0.771	0.792	0.743	0.758	0.773	0.762
06:00:06	0.494	0.497	0.499	0.506	0.508	0.507	0.488	0.479	0.477	0.484	0.495	0.499	0.487	0.467	0.471	0.485	0.499	0.511	0.502	0.524	0.524	0.561	0.555	0.561	0.54	0.54	0.539	0.597	0.612	0.603	0.523	0.528	0.531	0.574	0.574	0.57	0.829	0.817	0.822	0.815	0.807	0.827	0.804	0.776	0.807	0.752	0.762	0.778	0.767
06:04:06	0.501	0.502	0.503	0.514	0.508	0.51	0.49	0.481	0.481	0.487	0.496	0.501	0.487	0.47	0.471	0.485	0.5	0.505	0.505	0.528	0.526	0.561	0.554	0.559	0.543	0.54	0.54	0.601	0.616	0.61	0.525	0.53	0.528	0.574	0.574	0.569	0.837	0.822	0.829	0.823	0.812	0.832	0.809	0.781	0.815	0.755	0.772	0.791	0.779
06:08:06	0.504	0.499	0.501	0.514	0.518	0.514	0.491	0.483	0.482	0.492	0.496	0.503	0.493	0.474	0.474	0.487	0.502	0.515	0.506	0.527	0.524	0.562	0.554	0.56	0.539	0.539	0.539	0.608	0.622	0.613	0.527	0.531	0.533	0.577	0.576	0.571	0.846	0.825	0.831	0.825	0.82	0.837	0.82	0.788	0.823	0.764	0.778	0.794	0.789
06:12:06	0.507	0.503	0.504	0.519	0.52	0.519	0.493	0.482	0.479	0.494	0.5	0.508	0.499	0.48	0.481	0.492	0.503	0.516	0.508	0.531	0.527	0.569	0.561	0.566	0.542	0.544	0.544	0.617	0.631	0.624	0.533	0.538	0.537	0.582	0.581	0.576	0.85	0.839	0.844	0.84	0.832	0.848	0.831	0.795	0.833	0.773	0.789	0.807	0.797
06:16:06	0.508	0.508	0.51	0.526	0.523	0.524	0.504	0.491	0.488	0.498	0.501	0.511	0.506	0.484	0.481	0.495	0.508	0.522	0.512	0.536	0.532	0.574	0.567	0.572	0.547	0.549	0.55	0.624	0.639	0.629	0.537	0.539	0.542	0.593	0.591	0.587	0.857	0.843	0.848	0.846	0.84	0.853	0.837	0.8	0.843	0.788	0.799	0.814	0.809
06:20:06	0.513	0.512	0.513	0.53	0.53	0.528	0.502	0.495	0.495	0.503	0.505	0.511	0.502	0.487	0.485	0.494	0.509	0.517	0.515	0.538	0.533	0.578	0.57	0.575	0.55	0.552	0.553	0.625	0.641	0.634	0.535	0.537	0.541	0.591	0.588	0.584	0.863	0.855	0.859	0.856	0.854	0.868	0.851	0.812	0.855	0.79	0.801	0.82	0.815
06:24:06	0.519	0.516	0.518	0.534	0.533	0.532	0.505	0.499	0.498	0.503	0.506	0.51	0.504	0.485	0.488	0.496	0.512	0.526	0.518	0.54	0.536	0.576	0.57	0.574	0.551	0.553	0.553	0.632	0.651	0.643	0.539	0.542	0.546	0.592	0.591	0.586	0.878	0.86	0.859	0.855	0.852	0.875	0.863	0.813	0.869	0.798	0.813	0.828	0.821
06:28:06	0.519	0.517	0.52	0.54	0.537	0.537	0.509	0.504	0.501	0.506	0.509	0.518	0.502	0.492	0.494	0.503	0.515	0.528	0.519	0.542	0.537	0.583	0.576	0.577	0.554	0.557	0.557	0.636	0.655	0.646	0.543	0.544	0.546	0.594	0.592	0.587	0.881	0.87	0.872	0.869	0.869	0.878	0.872	0.828	0.869	0.803	0.817	0.834	0.833
06:32:06	0.525	0.522	0.524	0.548	0.543	0.543	0.513	0.506	0.505	0.514	0.512	0.524	0.51	0.492	0.493	0.504	0.523	0.531	0.526	0.547	0.544	0.586	0.582	0.586	0.561	0.562	0.563	0.643	0.663	0.658	0.544	0.548	0.55	0.601	0.597	0.594	0.885	0.875	0.881	0.878	0.875	0.887	0.876	0.839	0.878	0.813	0.826	0.853	0.845
06:36:06	0.529	0.525	0.528	0.551	0.549	0.548	0.517	0.512	0.508	0.511	0.518	0.529	0.512	0.496	0.501	0.51	0.522	0.536	0.529	0.549	0.547	0.589	0.583	0.587	0.563	0.563	0.563	0.645	0.663	0.656	0.55	0.552	0.552	0.601	0.597	0.594	0.899	0.884	0.888	0.882	0.88	0.902	0.882	0.844	0.892	0.817	0.834	0.862	0.851
06:40:06	0.532	0.528	0.531	0.556	0.552	0.552	0.521	0.516	0.511	0.517	0.523	0.536	0.513	0.499	0.502	0.519	0.525	0.54	0.531	0.554	0.551	0.596	0.591	0.594	0.568	0.57	0.569	0.653	0.672	0.665	0.553	0.554	0.553	0.608	0.603	0.602	0.904	0.893	0.897	0.892	0.886	0.905	0.891	0.846	0.899	0.826	0.842	0.872	0.862
06:44:06	0.538	0.536	0.537	0.562	0.56	0.559	0.526	0.517	0.515	0.519	0.521	0.534	0.515	0.502	0.506	0.518	0.532	0.544	0.533	0.556	0.553	0.6	0.595	0.6	0.571	0.572	0.573	0.656	0.674	0.667	0.556	0.555	0.557	0.609	0.606	0.603	0.902	0.905	0.91	0.908	0.9	0.915	0.904	0.861	0.906	0.836	0.849	0.873	0.862
06:48:06	0.544	0.542	0.543	0.571	0.566	0.565	0.531	0.521	0.519	0.525	0.531	0.537	0.518	0.505	0.508	0.522	0.538	0.545	0.539	0.561	0.558	0.603	0.596	0.6	0.578	0.578	0.577	0.664	0.686	0.68	0.56	0.561	0.56	0.614	0.609	0.608	0.913	0.907	0.911	0.908	0.903	0.917	0.901	0.863	0.906	0.85	0.862	0.892	0.875
06:52:06	0.545	0.545	0.546	0.571	0.57	0.569	0.534	0.525	0.521	0.522	0.529	0.539	0.517	0.506	0.514	0.528	0.54	0.547	0.54	0.564	0.559	0.608	0.6	0.605	0.578	0.58	0.582	0.67	0.686	0.681	0.56	0.559	0.558	0.616	0.609	0.609	0.922	0.915	0.922	0.919	0.913	0.927	0.91	0.872	0.917	0.858	0.871	0.892	0.887
06:56:06	0.549	0.548	0.55	0.58	0.575	0.575	0.54	0.53	0.526	0.529	0.535	0.544	0.52	0.501	0.521	0.53	0.545	0.556	0.542	0.564	0.56	0.606	0.6	0.603	0.579	0.582	0.584	0.673	0.694	0.687	0.567	0.566	0.566	0.621	0.616	0.614	0.931	0.92	0.925	0.92	0.912	0.927	0.916	0.875	0.922	0.865	0.882	0.906	0.891
07:00:06	0.554	0.553	0.556	0.587	0.58	0.581	0.543	0.535	0.53	0.53	0.538	0.542	0.519	0.51	0.519	0.536	0.551	0.554	0.549	0.571	0.567	0.617	0.61	0.614	0.586	0.588	0.589	0.678	0.698	0.69	0.569	0.57	0.57	0.626	0.619	0.618	0.938	0.932	0.938	0.935	0.927	0.944	0.929	0.889	0.933	0.872	0.884	0.91	0.897
07:04:06	0.558	0.557	0.557	0.59	0.585	0.584	0.548	0.539	0.533	0.534	0.54	0.547	0.53	0.521	0.527	0.542	0.557	0.56	0.552	0.573	0.569	0.619	0.613	0.616	0.589	0.59	0.593	0.686	0.709	0.699	0.572	0.572	0.573	0.632	0.623	0.624	0.941	0.936	0.939	0.935	0.929	0.948	0.927	0.89	0.936	0.881	0.897	0.922	0.908
07:08:06	0.565	0.563	0.564	0.596	0.592	0.592	0.552	0.542	0.54	0.535	0.544	0.55	0.532	0.525	0.533	0.537	0.552	0.558	0.56	0.579	0.575	0.626	0.62	0.625	0.597	0.599	0.599	0.688	0.713	0.706	0.575	0.575	0.574	0.635	0.627	0.628	0.953	0.944	0.948	0.945	0.941	0.955	0.936	0.903	0.943	0.886	0.903	0.927	0.911
07:12:06	0.571	0.569	0.57	0.604	0.599	0.598	0.559	0.549	0.544	0.539	0.544	0.55	0.536	0.527	0.536	0.539	0.555	0.562	0.559	0.58	0.576	0.629	0.623	0.624	0.597	0.6	0.603	0.694	0.713	0.705	0.579	0.578	0.58	0.639	0.631	0.631	0.958	0.95	0.956	0.952	0.949	0.97	0.952	0.913	0.96	0.895	0.907	0.932	0.917
07:16:06	0.575	0.574	0.575	0.608	0.606	0.605	0.565	0.554	0.55	0.542	0.55	0.552	0.54	0.531	0.539	0.549	0.565	0.566	0.565	0.586	0.583	0.634	0.628	0.63	0.603	0.605	0.607	0.699	0.721	0.714	0.58	0.578	0.579	0.638	0.631	0.633	0.968	0.957	0.962	0.956	0.955	0.976	0.958	0.92	0.962	0.903	0.914	0.935	0.927
07:20:06	0.583	0.579	0.58	0.619	0.611	0.611	0.572	0.56	0.555	0.547	0.549	0.555	0.542	0.535	0.543	0.553	0.57	0.565	0.57	0.589	0.586	0.641	0.635	0.639	0.608	0.609	0.609	0.706	0.728	0.721	0.587	0.583	0.583	0.642	0.635	0.636	0.97	0.962	0.967	0.964	0.962	0.978	0.962	0.924	0.965	0.906	0.919	0.943	0.939
07:24:06	0.586	0.584	0.585	0.618	0.616	0.615	0.576	0.564	0.56	0.553	0.55	0.56	0.543	0.533	0.544	0.554	0.574	0.57	0.571	0.59	0.586	0.64	0.636	0.64	0.608	0.61	0.613	0.718	0.735	0.726	0.588	0.585	0.587	0.648	0.642	0.643	0.974	0.967	0.974	0.969	0.966	0.981	0.971	0.933	0.968	0.922	0.936	0.957	0.945
07:28:06	0.593	0.591	0.591	0.627	0.622	0.621	0.58	0.57	0.566	0.554	0.558	0.566	0.549	0.538	0.549	0.556	0.571	0.577	0.577	0.597	0.594	0.651	0.647	0.65	0.615	0.616	0.619	0.72	0.74	0.727	0.594	0.593	0.593	0.653	0.647	0.646	0.98	0.977	0.982	0.98	0.978	0.994	0.983	0.944	0.987	0.927	0.941	0.962	0.949
07:32:06	0.597	0.595	0.597	0.632	0.629	0.629	0.585	0.575	0.572	0.559	0.56	0.57	0.552	0.542	0.552	0.56	0.577	0.579	0.582	0.602	0.6	0.656	0.652	0.656	0.619	0.622	0.623	0.727	0.744	0.735	0.599	0.596	0.596	0.657	0.649	0.651	1	0.987	0.993	0.989	0.984	0.998	0.983	0.944	0.99	0.933	0.947	0.972	0.963
07:36:06	0.605	0.603	0.606	0.642	0.639	0.639	0.596	0.582	0.578	0.559	0.558	0.567	0.549	0.54	0.551	0.563	0.576	0.579	0.582	0.603	0.6	0.653	0.65	0.652	0.615	0.619	0.624	0.728	0.747	0.74	0.602	0.599	0.599	0.662	0.653	0.655	0.997	0.99	0.994	0.99	0.987	1	0.988	0.952	0.989	0.938	0.954	0.977	0.968
07:40:06	0.615	0.611	0.613	0.648	0.648	0.647	0.601	0.59	0.584	0.567	0.568	0.576	0.552	0.541	0.55	0.569	0.583	0.584	0.588	0.607	0.607	0.662	0.659	0.662	0.623	0.625	0.628	0.74	0.759	0.746	0.604	0.598	0.598	0.666	0.655	0.659	1.002	0.996	0.999	0.996	0.994	1.01	0.996	0.958	1.001	0.944	0.963	0.989	0.974
07:44:06	0.619	0.616	0.617	0.658	0.65	0.649	0.607	0.594	0.592	0.568	0.57	0.58	0.559	0.548	0.558	0.575	0.59	0.592	0.59	0.611	0.609	0.665	0.661	0.663	0.626	0.629	0.633	0.746	0.766	0.757	0.611	0.606	0.605	0.674	0.663	0.666	1.007	0.999	1.004	1.002	1	1.012	1.002	0.965	1.007	0.952	0.974	0.999	0.984
07:48:06	0.622	0.621	0.624	0.658	0.659	0.659	0.615	0.602	0.598	0.575	0.573	0.583	0.561	0.551	0.559	0.579	0.593	0.595	0.594	0.615	0.614	0.671	0.666	0.669	0.634	0.637	0.642	0.749	0.769	0.758	0.612	0.607	0.606	0.676	0.664	0.668	1.018	1.007	1.013	1.008	1.008	1.024	1.01	0.975	1.015	0.958	0.977	0.998	0.984
07:52:06	0.629	0.628	0.63	0.668	0.665	0.663	0.619	0.609	0.604	0.58	0.577	0.588	0.562	0.551	0.559	0.582	0.594	0.599	0.598	0.619	0.617	0.676	0.672	0.673	0.638	0.64	0.642	0.755	0.774	0.762	0.614	0.61	0.611	0.68	0.668	0.67	1.024	1.02	1.027	1.018	1.018	1.036	1.02	0.984	1.027	0.97	0.988	1.01	0.996
07:56:06	0.635	0.633	0.635	0.676	0.668	0.666	0.626	0.615	0.611	0.583	0.583	0.593	0.565	0.555	0.563	0.583	0.597	0.6	0.604	0.623	0.622	0.676	0.673	0.678	0.644	0.641	0.643	0.758	0.776	0.767	0.624	0.619	0.617	0.687	0.675	0.678	1.03	1.026	1.034	1.027	1.026	1.043	1.024	0.99	1.034	0.978	0.997	1.017	1.003
08:00:06	0.643	0.639	0.642	0.684	0.679	0.674	0.633	0.621	0.617	0.591	0.584	0.596	0.565	0.552	0.563	0.587	0.601	0.601	0.607	0.623	0.621	0.676	0.671	0.673	0.644	0.644	0.646	0.765	0.783	0.776	0.623	0.617	0.616	0.685	0.673	0.676	1.04	1.028	1.034	1.026	1.024	1.044	1.03	0.991	1.041	0.984	1.003	1.023	1.011
08:04:06	0.649	0.645	0.647	0.689	0.681	0.68	0.638	0.627	0.622	0.593	0.588	0.601	0.568	0.559	0.568	0.593	0.604	0.607	0.612	0.629	0.628	0.681	0.678	0.681	0.65	0.65	0.649	0.767	0.784	0.779	0.628	0.622	0.619	0.688	0.678	0.681	1.041	1.036	1.041	1.035	1.032	1.049	1.032	0.998	1.04	0.987	1.008	1.026	1.015
08:08:06	0.657	0.653	0.657	0.7	0.693	0.694	0.65	0.636	0.63	0.602	0.595	0.604	0.572	0.561	0.569	0.602	0.611	0.611	0.617	0.633	0.633	0.687	0.683	0.686	0.655	0.654	0.653	0.777	0.793	0.783	0.631	0.626	0.624	0.694	0.683	0.688	1.051	1.043	1.049	1.041	1.043	1.061	1.049	1.011	1.048	0.998	1.02	1.039	1.029
08:12:06	0.658	0.654	0.659	0.699	0.693	0.692	0.649	0.64	0.636	0.609	0.595	0.608	0.575	0.565	0.569	0.601	0.612	0.616	0.618	0.635	0.635	0.689	0.685	0.687	0.657	0.658	0.656	0.78	0.797	0.787	0.63	0.626	0.625	0.693	0.684	0.687	1.053	1.046	1.051	1.046	1.041	1.06	1.044	1.008	1.048	1.002	1.022	1.042	1.035
08:16:06	0.67	0.667	0.668	0.707	0.706	0.703	0.658	0.649	0.644	0.61	0.603	0.617	0.579	0.569	0.577	0.61	0.62	0.624	0.625	0.639	0.64	0.693	0.689	0.69	0.661	0.664	0.662	0.783	0.799	0.79	0.638	0.632	0.631	0.7	0.689	0.693	1.06	1.051	1.056	1.05	1.047	1.067	1.053	1.016	1.056	1.011	1.03	1.05	1.035
08:20:06	0.674	0.671	0.674	0.714	0.71	0.707	0.668	0.657	0.65	0.618	0.613	0.624	0.585	0.576	0.582	0.616	0.629	0.63	0.626	0.643	0.641	0.697	0.693	0.696	0.664	0.666	0.664	0.794	0.813	0.801	0.642	0.639	0.636	0.706	0.694	0.697	1.07	1.061	1.065	1.058	1.055	1.072	1.062	1.024	1.058	1.017	1.036	1.058	1.046
08:24:06	0.68	0.678	0.681	0.722	0.715	0.714	0.674	0.662	0.656	0.624	0.613	0.627	0.587	0.578	0.586	0.619	0.63	0.633	0.631	0.645	0.646	0.7	0.696	0.698	0.67	0.669	0.667	0.797	0.815	0.803	0.644	0.639	0.636	0.706	0.695	0.697	1.073	1.066	1.071	1.064	1.06	1.077	1.067	1.03	1.073	1.027	1.043	1.065	1.049
08:28:06	0.686	0.685	0.69	0.724	0.723	0.722	0.678	0.671	0.662	0.631	0.618	0.631	0.591	0.583	0.586	0.621	0.63	0.638	0.635	0.65	0.651	0.701	0.697	0.699	0.672	0.675	0.672	0.802	0.821	0.808	0.649	0.644	0.64	0.712	0.7	0.703	1.082	1.07	1.074	1.067	1.063	1.08	1.068	1.031	1.074	1.035	1.056	1.073	1.06
08:32:06	0.693	0.692	0.694	0.734	0.732	0.729	0.685	0.675	0.669	0.635	0.623	0.636	0.594	0.585	0.592	0.631	0.639	0.643	0.636	0.65	0.651	0.704	0.699	0.7	0.674	0.675	0.672	0.804	0.822	0.814	0.654	0.649	0.646	0.719	0.707	0.71	1.086	1.078	1.084	1.074	1.072	1.089	1.074	1.041	1.081	1.038	1.059	1.078	1.068
08:36:06	0.699	0.697	0.7	0.741	0.739	0.735	0.691	0.681	0.673	0.64	0.631	0.643	0.598	0.587	0.592	0.634	0.644	0.652	0.637	0.652	0.651	0.704	0.7	0.701	0.672	0.673	0.673	0.814	0.829	0.818	0.654	0.65	0.647	0.717	0.706	0.709	1.09	1.082	1.089	1.08	1.077	1.098	1.08	1.046	1.082	1.045	1.067	1.088	1.067
08:40:06	0.704	0.703	0.706	0.744	0.742	0.738	0.694	0.686	0.681	0.647	0.636	0.648	0.601	0.591	0.599	0.64	0.648	0.653	0.64	0.655	0.655	0.71	0.707	0.709	0.678	0.68	0.677	0.82	0.837	0.826	0.66	0.656	0.652	0.723	0.711	0.714	1.096	1.09	1.096	1.089	1.086	1.108	1.089	1.053	1.099	1.049	1.069	1.087	1.082
08:44:06	0.71	0.707	0.715	0.752	0.748	0.747	0.704	0.693	0.685	0.659	0.641	0.656	0.607	0.597	0.607	0.649	0.656	0.665	0.644	0.66	0.66	0.715	0.712	0.711	0.682	0.685	0.682	0.824	0.84	0.827	0.66	0.659	0.656	0.726	0.715	0.717	1.104	1.093	1.097	1.093	1.091	1.113	1.095	1.057	1.1	1.061	1.082	1.099	1.086
08:48:06	0.716	0.715	0.719	0.756	0.755	0.751	0.706	0.697	0.691	0.659	0.645	0.657	0.611	0.602	0.605	0.642	0.648	0.661	0.644	0.659	0.66	0.714	0.71	0.711	0.685	0.685	0.683	0.823	0.839	0.831	0.661	0.658	0.656	0.726	0.716	0.719	1.104	1.101	1.102	1.096	1.096	1.115	1.101	1.061	1.104	1.061	1.082	1.099	1.084
08:52:06	0.722	0.722	0.726	0.765	0.76	0.76	0.712	0.703	0.697	0.668	0.653	0.667	0.619	0.609	0.612	0.656	0.662	0.671	0.652	0.666	0.668	0.718	0.716	0.718	0.692	0.692	0.689	0.827	0.843	0.836	0.667	0.662	0.659	0.729	0.717	0.721	1.113	1.105	1.112	1.103	1.099	1.12	1.102	1.066	1.11	1.071	1.088	1.102	1.095
08:56:06	0.728	0.727	0.731	0.768	0.764	0.765	0.716	0.706	0.702	0.675	0.661	0.676	0.626	0.616	0.621	0.662	0.674	0.685	0.653	0.666	0.668	0.721	0.717	0.716	0.688	0.694	0.692	0.837	0.852	0.84	0.672	0.67	0.667	0.738	0.726	0.73	1.118	1.107	1.11	1.105	1.103	1.126	1.105	1.067	1.111	1.076	1.1	1.116	1.102
09:00:06	0.734	0.734	0.739	0.777	0.773	0.771	0.728	0.716	0.708	0.679	0.664	0.677	0.627	0.618	0.621	0.666	0.673	0.687	0.655	0.666	0.667	0.726	0.725	0.726	0.693	0.695	0.694	0.839	0.855	0.844	0.673	0.671	0.668	0.738	0.726	0.73	1.121	1.112	1.118	1.111	1.108	1.128	1.113	1.076	1.117	1.082	1.1	1.118	1.102
09:04:06	0.74	0.74	0.742	0.78	0.779	0.776	0.73	0.719	0.714	0.685	0.673	0.683	0.633	0.622	0.627	0.675	0.681	0.695	0.661	0.676	0.678	0.726	0.726	0.729	0.7	0.7	0.696	0.847	0.862	0.85	0.675	0.675	0.672	0.739	0.728	0.733	1.124	1.12	1.123	1.115	1.112	1.135	1.116	1.082	1.123	1.091	1.109	1.127	1.111
09:08:06	0.743	0.742	0.747	0.783	0.782	0.778	0.734	0.724	0.72	0.691	0.674	0.684	0.633	0.623	0.628	0.676	0.683	0.696	0.664	0.677	0.679	0.734	0.735	0.737	0.708	0.708	0.703	0.85	0.866	0.855	0.676	0.673	0.671	0.739	0.728	0.733	1.134	1.124	1.129	1.124	1.122	1.141	1.123	1.09	1.128	1.089	1.111	1.128	1.116
09:12:06	0.748	0.749	0.751	0.79	0.787	0.785	0.74	0.732	0.727	0.695	0.679	0.691	0.64	0.628	0.639	0.686	0.694	0.707	0.669	0.678	0.682	0.731	0.733	0.733	0.708	0.71	0.706	0.853	0.868	0.855	0.683	0.684	0.68	0.748	0.737	0.741	1.142	1.127	1.13	1.123	1.121	1.14	1.123	1.088	1.133	1.098	1.123	1.137	1.123
09:16:06	0.754	0.755	0.757	0.8	0.793	0.795	0.755	0.738	0.731	0.704	0.685	0.696	0.645	0.635	0.639	0.69	0.695	0.708	0.671	0.682	0.687	0.736	0.737	0.737	0.712	0.714	0.707	0.857	0.873	0.859	0.683	0.682	0.679	0.747	0.735	0.74	1.143	1.133	1.137	1.13	1.126	1.149	1.129	1.091	1.133	1.104	1.123	1.143	1.128
09:20:06	0.76	0.761	0.765	0.804	0.8	0.799	0.759	0.74	0.737	0.707	0.693	0.706	0.651	0.64	0.645	0.696	0.697	0.711	0.675	0.683	0.688	0.74	0.739	0.74	0.714	0.714	0.71	0.86	0.875	0.863	0.686	0.683	0.681	0.748	0.737	0.742	1.143	1.136	1.139	1.135	1.134	1.155	1.133	1.099	1.14	1.105	1.124	1.14	1.134
09:24:06	0.764	0.766	0.768	0.809	0.802	0.801	0.761	0.743	0.741	0.714	0.697	0.707	0.654	0.644	0.648	0.7	0.704	0.713	0.675	0.681	0.687	0.739	0.739	0.739	0.713	0.715	0.709	0.859	0.874	0.866	0.689	0.689	0.686	0.753	0.742	0.747	1.15	1.141	1.147	1.139	1.134	1.16	1.136	1.1	1.137	1.108	1.126	1.142	1.138
09:28:06	0.774	0.772	0.775	0.814	0.81	0.807	0.763	0.752	0.749	0.72	0.703	0.713	0.66	0.647	0.656	0.707	0.714	0.723	0.679	0.686	0.691	0.743	0.743	0.743	0.717	0.718	0.714	0.866	0.881	0.872	0.689	0.689	0.686	0.756	0.745	0.75	1.154	1.147	1.148	1.141	1.142	1.164	1.144	1.108	1.148	1.122	1.142	1.159	1.144
09:32:06	0.775	0.773	0.777	0.817	0.81	0.81	0.77	0.757	0.752	0.726	0.708	0.719	0.668	0.656	0.662	0.711	0.72	0.732	0.684	0.69	0.695	0.745	0.747	0.747	0.722	0.722	0.718	0.869	0.884	0.877	0.696	0.696	0.693	0.761	0.75	0.754	1.162	1.149	1.154	1.147	1.147	1.164	1.146	1.11	1.147	1.126	1.145	1.159	1.149
09:36:06	0.785	0.784	0.788	0.828	0.821	0.819	0.779	0.764	0.759	0.73	0.712	0.723	0.671	0.658	0.664	0.713	0.722	0.735	0.685	0.693	0.7	0.752	0.754	0.753	0.724	0.724	0.719	0.874	0.89	0.88	0.695	0.694	0.691	0.758	0.746	0.75	1.163	1.156	1.16	1.154	1.156	1.177	1.157	1.12	1.155	1.13	1.147	1.167	1.152
09:40:06	0.791	0.791	0.793	0.833	0.826	0.823	0.78	0.767	0.764	0.736	0.715	0.727	0.678	0.667	0.673	0.722	0.729	0.744	0.688	0.693	0.7	0.75	0.75	0.748	0.725	0.724	0.721	0.878	0.893	0.883	0.697	0.697	0.695	0.761	0.751	0.755	1.171	1.159	1.164	1.157	1.155	1.176	1.16	1.121	1.162	1.134	1.156	1.17	1.156
09:44:06	0.792	0.792	0.797	0.838	0.831	0.829	0.785	0.772	0.768	0.74	0.724	0.735	0.684	0.672	0.678	0.725	0.729	0.744	0.691	0.698	0.705	0.754	0.754	0.754	0.727	0.727	0.723	0.877	0.89	0.882	0.701	0.702	0.698	0.765	0.754	0.758	1.171	1.161	1.167	1.161	1.16	1.183	1.165	1.128	1.166	1.136	1.155	1.168	1.161
09:48:06	0.797	0.796	0.801	0.842	0.834	0.833	0.791	0.777	0.774	0.745	0.727	0.739	0.687	0.671	0.687	0.733	0.744	0.757	0.692	0.698	0.705	0.754	0.753	0.754	0.73	0.731	0.727	0.887	0.902	0.893	0.705	0.707	0.704	0.771	0.76	0.765	1.178	1.165	1.17	1.163	1.158	1.18	1.164	1.125	1.17	1.145	1.164	1.18	1.169
09:52:06	0.803	0.803	0.808	0.848	0.841	0.839	0.797	0.782	0.78	0.751	0.734	0.743	0.696	0.684	0.69	0.739	0.742	0.76	0.697	0.699	0.706	0.757	0.758	0.756	0.729	0.732	0.728	0.886	0.901	0.891	0.706	0.706	0.704	0.768	0.759	0.764	1.18	1.172	1.174	1.17	1.165	1.189	1.171	1.131	1.173	1.151	1.169	1.184	1.171
09:56:06	0.812	0.812	0.816	0.856	0.849	0.848	0.804	0.785	0.787	0.756	0.738	0.748	0.702	0.688	0.694	0.74	0.748	0.765	0.7	0.704	0.713	0.759	0.76	0.762	0.736	0.737	0.731	0.89	0.904	0.898	0.71	0.712	0.71	0.774	0.763	0.768	1.181	1.172	1.175	1.171	1.167	1.189	1.171	1.133	1.173	1.155	1.172	1.188	1.175
10:00:06	0.816	0.816	0.82	0.86	0.853	0.851	0.808	0.791	0.791	0.759	0.742	0.751	0.704	0.689	0.698	0.748	0.754	0.769	0.701	0.703	0.712	0.76	0.763	0.764	0.736	0.737	0.732	0.893	0.907	0.9	0.71	0.712	0.707	0.774	0.764	0.769	1.184	1.175	1.179	1.173	1.171	1.195	1.174	1.138	1.178	1.157	1.173	1.189	1.178
10:04:06	0.821	0.821	0.824	0.862	0.854	0.85	0.81	0.796	0.795	0.765	0.747	0.754	0.708	0.694	0.699	0.745	0.751	0.769	0.706	0.706	0.714	0.763	0.766	0.766	0.741	0.741	0.736	0.895	0.909	0.903	0.713	0.713	0.711	0.776	0.766	0.772	1.189	1.178	1.184	1.176	1.173	1.196	1.175	1.14	1.178	1.158	1.176	1.191	1.182
10:08:06	0.827	0.827	0.832	0.871	0.862	0.858	0.818	0.801	0.803	0.77	0.751	0.762	0.714	0.699	0.706	0.752	0.757	0.776	0.709	0.71	0.719	0.767	0.769	0.77	0.742	0.743	0.74	0.9	0.91	0.9	0.717	0.717	0.717	0.78	0.772	0.775	1.193	1.182	1.189	1.182	1.179	1.202	1.179	1.147	1.185	1.166	1.179	1.197	1.188
10:12:06	0.833	0.834	0.837	0.874	0.867	0.863	0.821	0.806	0.808	0.774	0.758	0.765	0.717	0.706	0.713	0.759	0.767	0.782	0.712	0.712	0.722	0.766	0.769	0.774	0.747	0.746	0.742	0.903	0.917	0.909	0.721	0.721	0.717	0.784	0.773	0.779	1.198	1.184	1.191	1.183	1.18	1.201	1.181	1.149	1.183	1.171	1.187	1.202	1.19
10:16:06	0.836	0.837	0.84	0.877	0.871	0.866	0.826	0.811	0.813	0.781	0.765	0.774	0.726	0.709	0.726	0.77	0.783	0.798	0.713	0.713	0.722	0.769	0.771	0.772	0.748	0.748	0.745	0.91	0.924	0.914	0.721	0.723	0.721	0.784	0.774	0.779	1.2	1.189	1.195	1.188	1.186	1.207	1.184	1.154	1.187	1.173	1.189	1.206	1.192
10:20:06	0.844	0.843	0.847	0.881	0.877	0.872	0.835	0.817	0.818	0.786	0.77	0.778	0.728	0.713	0.723	0.767	0.774	0.792	0.718	0.715	0.724	0.77	0.771	0.772	0.749	0.749	0.744	0.913	0.924	0.917	0.721	0.722	0.72	0.781	0.773	0.776	1.206	1.191	1.198	1.189	1.188	1.213	1.189	1.158	1.196	1.176	1.192	1.209	1.199
10:24:06	0.849	0.848	0.853	0.887	0.882	0.877	0.839	0.822	0.824	0.789	0.774	0.783	0.734	0.717	0.729	0.772	0.78	0.803	0.717	0.715	0.724	0.772	0.771	0.772	0.746	0.748	0.744	0.91	0.921	0.912	0.724	0.726	0.723	0.786	0.776	0.781	1.206	1.194	1.199	1.191	1.191	1.213	1.191	1.156	1.195	1.184	1.2	1.214	1.203
10:28:06	0.854	0.854	0.858	0.893	0.886	0.881	0.844	0.828	0.828	0.798	0.779	0.789	0.738	0.723	0.735	0.779	0.789	0.808	0.722	0.721	0.73	0.777	0.776	0.774	0.751	0.751	0.747	0.916	0.928	0.923	0.726	0.728	0.726	0.788	0.779	0.783	1.211	1.2	1.208	1.201	1.197	1.219	1.197	1.163	1.199	1.185	1.203	1.218	1.209
10:32:06	0.858	0.861	0.863	0.899	0.892	0.888	0.852	0.832	0.833	0.8	0.788	0.795	0.744	0.729	0.74	0.784	0.793	0.815	0.724	0.721	0.732	0.777	0.777	0.777	0.753	0.752	0.748	0.924	0.933	0.927	0.73	0.733	0.73	0.791	0.783	0.786	1.213	1.203	1.209	1.203	1.201	1.226	1.2	1.169	1.207	1.191	1.209	1.224	1.21
10:36:06	0.866	0.866	0.87	0.903	0.899	0.895	0.855	0.838	0.84	0.808	0.792	0.797	0.748	0.734	0.747	0.791	0.8	0.819	0.725	0.722	0.731	0.778	0.776	0.775	0.754	0.755	0.75	0.93	0.942	0.931	0.731	0.734	0.732	0.792	0.783	0.788	1.218	1.208	1.216	1.21	1.208	1.23	1.205	1.172	1.208	1.193	1.212	1.227	1.215
10:40:06	0.867	0.867	0.87	0.908	0.902	0.897	0.858	0.844	0.843	0.81	0.797	0.806	0.756	0.739	0.751	0.794	0.802	0.82	0.73	0.726	0.734	0.781	0.784	0.784	0.759	0.76	0.753	0.922	0.935	0.925	0.731	0.733	0.732	0.792	0.783	0.787	1.222	1.205	1.213	1.206	1.208	1.231	1.207	1.175	1.207	1.198	1.214	1.229	1.216
10:44:06	0.876	0.875	0.878	0.913	0.905	0.9	0.863	0.848	0.849	0.817	0.798	0.805	0.757	0.742	0.75	0.797	0.804	0.823	0.732	0.728	0.738	0.785	0.787	0.787	0.761	0.76	0.755	0.92	0.934	0.926	0.733	0.734	0.733	0.793	0.785	0.789	1.22	1.209	1.216	1.212	1.21	1.233	1.206	1.177	1.213	1.202	1.219	1.235	1.222
10:48:06	0.881	0.881	0.885	0.92	0.913	0.908	0.87	0.854	0.855	0.822	0.807	0.813	0.765	0.75	0.759	0.803	0.814	0.833	0.731	0.727	0.737	0.785	0.786	0.786	0.759	0.759	0.755	0.937	0.951	0.938	0.733	0.734	0.733	0.792	0.784	0.79	1.227	1.215	1.221	1.216	1.213	1.234	1.209	1.177	1.213	1.204	1.223	1.237	1.223
10:52:06	0.886	0.884	0.888	0.924	0.915	0.91	0.876	0.858	0.859	0.826	0.813	0.82	0.771	0.756	0.765	0.809	0.819	0.841	0.734	0.729	0.74	0.786	0.79	0.791	0.764	0.765	0.762	0.934	0.947	0.941	0.738	0.741	0.738	0.798	0.789	0.794	1.228	1.214	1.22	1.214	1.211	1.234	1.211	1.178	1.214	1.208	1.226	1.24	1.23
10:56:06	0.89	0.888	0.893	0.926	0.919	0.915	0.879	0.863	0.865	0.829	0.818	0.825	0.777	0.759	0.77	0.811	0.82	0.843	0.734	0.732	0.743	0.787	0.79	0.791	0.763	0.762	0.759	0.934	0.949	0.94	0.736	0.737	0.737	0.795	0.788	0.793	1.231	1.217	1.225	1.217	1.214	1.238	1.212	1.181	1.22	1.21	1.229	1.243	1.23
11:00:06	0.895	0.893	0.898	0.933	0.924	0.918	0.882	0.868	0.869	0.837	0.821	0.825	0.78	0.764	0.778	0.822	0.829	0.849	0.737	0.729	0.74	0.788	0.789	0.789	0.764	0.764	0.761	0.932	0.946	0.938	0.739	0.741	0.74	0.798	0.791	0.796	1.236	1.217	1.226	1.219	1.216	1.24	1.213	1.184	1.223	1.214	1.23	1.247	1.233
11:04:06	0.899	0.897	0.902	0.935	0.928	0.921	0.887	0.872	0.874	0.841	0.827	0.832	0.787	0.771	0.782	0.823	0.832	0.854	0.742	0.734	0.747	0.791	0.796	0.797	0.773	0.772	0.767	0.939	0.956	0.946	0.74	0.742	0.741	0.799	0.793	0.797	1.237	1.219	1.225	1.22	1.217	1.244	1.218	1.19	1.227	1.216	1.232	1.247	1.233
11:08:06	0.903	0.902	0.908	0.942	0.937	0.929	0.894	0.879	0.88	0.843	0.831	0.836	0.791	0.777	0.79	0.833	0.843	0.858	0.744	0.736	0.748	0.796	0.799	0.797	0.77	0.771	0.767	0.939	0.954	0.946	0.743	0.746	0.745	0.804	0.796	0.801	1.243	1.225	1.232	1.226	1.223	1.247	1.22	1.193	1.23	1.217	1.233	1.25	1.236
11:12:06	0.911	0.909	0.915	0.946	0.941	0.935	0.901	0.884	0.886	0.851	0.839	0.843	0.795	0.78	0.786	0.826	0.837	0.856	0.745	0.735	0.749	0.795	0.798	0.8	0.774	0.773	0.769	0.942	0.955	0.947	0.748	0.75	0.749	0.808	0.799	0.804	1.243	1.226	1.233	1.228	1.226	1.249	1.222	1.192	1.23	1.219	1.238	1.251	1.238
11:16:06	0.917	0.914	0.919	0.951	0.946	0.94	0.906	0.89	0.891	0.856	0.842	0.848	0.801	0.788	0.799	0.837	0.848	0.868	0.748	0.739	0.752	0.799	0.799	0.801	0.773	0.773	0.77	0.946	0.96	0.952	0.748	0.749	0.749	0.809	0.801	0.805	1.243	1.227	1.233	1.229	1.229	1.253	1.226	1.196	1.231	1.225	1.243	1.258	1.244
11:20:06	0.922	0.918	0.924	0.956	0.951	0.944	0.908	0.894	0.896	0.861	0.849	0.855	0.806	0.792	0.8	0.841	0.85	0.869	0.749	0.739	0.751	0.8	0.805	0.805	0.776	0.776	0.773	0.951	0.968	0.962	0.75	0.753	0.754	0.813	0.805	0.808	1.248	1.233	1.24	1.235	1.232	1.254	1.228	1.195	1.232	1.23	1.248	1.261	1.247
11:24:06	0.925	0.923	0.93	0.96	0.954	0.948	0.911	0.902	0.903	0.865	0.853	0.859	0.812	0.797	0.803	0.844	0.854	0.872	0.752	0.742	0.755	0.801	0.805	0.808	0.778	0.779	0.776	0.957	0.97	0.96	0.749	0.752	0.752	0.81	0.803	0.807	1.248	1.234	1.239	1.23	1.227	1.254	1.226	1.198	1.238	1.23	1.248	1.262	1.248
11:28:06	0.928	0.925	0.933	0.966	0.956	0.95	0.918	0.905	0.908	0.875	0.857	0.862	0.816	0.801	0.81	0.852	0.864	0.883	0.755	0.745	0.759	0.805	0.808	0.808	0.78	0.781	0.777	0.962	0.978	0.966	0.751	0.752	0.752	0.812	0.804	0.808	1.251	1.236	1.243	1.236	1.237	1.259	1.232	1.201	1.241	1.232	1.251	1.262	1.25
11:32:06	0.936	0.935	0.94	0.97	0.964	0.958	0.924	0.912	0.914	0.877	0.864	0.868	0.821	0.806	0.815	0.854	0.865	0.888	0.757	0.744	0.756	0.803	0.808	0.809	0.779	0.78	0.778	0.958	0.974	0.961	0.753	0.754	0.754	0.813	0.807	0.811	1.254	1.236	1.244	1.238	1.236	1.261	1.231	1.203	1.243	1.236	1.255	1.268	1.251
11:36:06	0.941	0.939	0.944	0.971	0.968	0.961	0.928	0.916	0.918	0.884	0.865	0.871	0.826	0.814	0.823	0.863	0.871	0.894	0.757	0.746	0.76	0.809	0.814	0.815	0.783	0.784	0.781	0.961	0.978	0.969	0.752	0.753	0.753	0.813	0.806	0.811	1.258	1.241	1.249	1.244	1.243	1.268	1.237	1.206	1.243	1.24	1.256	1.271	1.258
11:40:06	0.944	0.941	0.946	0.976	0.97	0.964	0.933	0.922	0.921	0.887	0.87	0.874	0.831	0.816	0.826	0.867	0.877	0.896	0.759	0.749	0.764	0.808	0.812	0.816	0.786	0.787	0.785	0.957	0.972	0.964	0.758	0.76	0.76	0.819	0.812	0.817	1.259	1.241	1.249	1.242	1.241	1.266	1.236	1.207	1.247	1.245	1.26	1.275	1.258
11:44:06	0.947	0.946	0.952	0.98	0.974	0.968	0.937	0.928	0.927	0.893	0.876	0.883	0.837	0.821	0.828	0.867	0.879	0.898	0.764	0.747	0.76	0.806	0.811	0.813	0.788	0.789	0.786	0.966	0.982	0.971	0.757	0.759	0.759	0.817	0.811	0.815	1.259	1.245	1.253	1.247	1.244	1.27	1.24	1.212	1.248	1.246	1.262	1.274	1.261
11:48:06	0.954	0.952	0.958	0.985	0.979	0.973	0.944	0.933	0.933	0.9	0.885	0.888	0.841	0.827	0.831	0.875	0.888	0.906	0.765	0.751	0.766	0.81	0.814	0.818	0.786	0.789	0.787	0.969	0.987	0.979	0.762	0.763	0.763	0.822	0.815	0.819	1.262	1.244	1.252	1.245	1.242	1.268	1.236	1.209	1.25	1.247	1.263	1.274	1.265
11:52:06	0.959	0.956	0.963	0.988	0.982	0.976	0.946	0.938	0.938	0.907	0.884	0.888	0.841	0.827	0.836	0.882	0.892	0.909	0.768	0.754	0.767	0.813	0.816	0.817	0.787	0.789	0.788	0.967	0.983	0.978	0.761	0.763	0.764	0.824	0.817	0.822	1.263	1.247	1.256	1.25	1.251	1.275	1.243	1.215	1.256	1.25	1.266	1.277	1.266
11:56:06	0.962	0.96	0.968	0.992	0.988	0.981	0.952	0.943	0.945	0.915	0.893	0.898	0.852	0.837	0.845	0.889	0.899	0.919	0.771	0.757	0.769	0.816	0.818	0.82	0.791	0.792	0.791	0.978	0.993	0.985	0.766	0.769	0.768	0.824	0.818	0.82	1.265	1.248	1.256	1.253	1.254	1.281	1.246	1.218	1.258	1.253	1.269	1.282	1.272
12:00:06	0.968	0.966	0.974	0.998	0.995	0.989	0.958	0.949	0.949	0.917	0.899	0.902	0.855	0.838	0.848	0.892	0.904	0.922	0.772	0.759	0.771	0.818	0.823	0.826	0.792	0.793	0.792	0.978	0.995	0.989	0.764	0.766	0.765	0.823	0.816	0.819	1.268	1.248	1.256	1.25	1.252	1.277	1.248	1.217	1.26	1.253	1.27	1.283	1.274
12:04:06	0.965	0.963	0.971	1.001	0.993	0.989	0.962	0.953	0.952	0.92	0.902	0.905	0.858	0.843	0.852	0.895	0.906	0.925	0.773	0.759	0.77	0.822	0.826	0.826	0.794	0.795	0.791	0.981	0.997	0.99	0.766	0.769	0.768	0.826	0.82	0.824	1.267	1.249	1.256	1.253	1.253	1.28	1.251	1.221	1.259	1.26	1.276	1.29	1.278
12:08:06	0.968	0.968	0.974	1.005	0.996	0.991	0.966	0.96	0.956	0.925	0.904	0.907	0.863	0.848	0.857	0.897	0.908	0.929	0.779	0.764	0.778	0.823	0.828	0.831	0.8	0.801	0.799	0.981	0.999	0.987	0.766	0.769	0.769	0.825	0.819	0.824	1.271	1.252	1.259	1.254	1.254	1.28	1.252	1.221	1.265	1.261	1.277	1.291	1.277
12:12:06	0.978	0.976	0.984	1.009	1.003	0.998	0.968	0.965	0.963	0.931	0.912	0.916	0.874	0.858	0.864	0.903	0.911	0.932	0.781	0.767	0.781	0.824	0.829	0.831	0.798	0.8	0.798	0.978	0.994	0.985	0.768	0.77	0.769	0.825	0.821	0.824	1.27	1.252	1.26	1.255	1.254	1.279	1.25	1.221	1.264	1.263	1.278	1.292	1.273
12:16:06	0.982	0.981	0.987	1.012	1.007	1.001	0.974	0.968	0.967	0.94	0.921	0.922	0.879	0.862	0.869	0.908	0.917	0.939	0.784	0.765	0.779	0.824	0.83	0.831	0.799	0.802	0.801	0.987	1.003	0.995	0.771	0.773	0.773	0.828	0.823	0.826	1.273	1.253	1.262	1.257	1.258	1.283	1.256	1.225	1.263	1.267	1.278	1.294	1.282
12:20:06	0.984	0.985	0.991	1.016	1.01	1.005	0.978	0.973	0.972	0.943	0.921	0.921	0.881	0.862	0.868	0.908	0.918	0.94	0.788	0.771	0.783	0.832	0.838	0.836	0.805	0.807	0.805	0.984	1	0.991	0.772	0.773	0.773	0.831	0.824	0.829	1.275	1.253	1.262	1.259	1.261	1.281	1.256	1.23	1.266	1.267	1.284	1.296	1.281
12:24:06	0.987	0.985	0.991	1.02	1.011	1.006	0.982	0.978	0.976	0.95	0.923	0.927	0.885	0.867	0.877	0.919	0.929	0.95	0.79	0.773	0.785	0.831	0.837	0.838	0.804	0.809	0.808	0.994	1.01	0.999	0.775	0.776	0.776	0.833	0.827	0.831	1.277	1.253	1.261	1.255	1.255	1.281	1.256	1.226	1.263	1.273	1.287	1.3	1.279
12:28:06	0.994	0.993	0.999	1.025	1.019	1.011	0.987	0.985	0.982	0.953	0.927	0.93	0.891	0.873	0.883	0.922	0.936	0.954	0.793	0.773	0.788	0.834	0.839	0.841	0.805	0.809	0.807	0.998	1.012	1.002	0.774	0.776	0.775	0.829	0.824	0.828	1.277	1.255	1.266	1.259	1.262	1.284	1.26	1.232	1.269	1.273	1.287	1.3	1.281
12:32:06	0.996	0.996	1.002	1.027	1.018	1.013	0.989	0.987	0.984	0.959	0.935	0.939	0.9	0.885	0.892	0.928	0.94	0.96	0.798	0.776	0.79	0.835	0.841	0.843	0.809	0.812	0.811	0.993	1.009	1	0.776	0.778	0.777	0.832	0.826	0.83	1.277	1.254	1.264	1.261	1.26	1.283	1.257	1.231	1.267	1.279	1.294	1.304	1.278
12:36:06	0.997	0.997	1.003	1.03	1.019	1.014	0.993	0.992	0.988	0.961	0.941	0.946	0.904	0.885	0.897	0.932	0.941	0.964	0.798	0.779	0.793	0.841	0.846	0.846	0.811	0.815	0.812	0.999	1.012	1.009	0.777	0.78	0.779	0.833	0.828	0.832	1.277	1.259	1.27	1.263	1.263	1.283	1.261	1.233	1.259	1.277	1.289	1.299	1.285
12:40:06	1.001	1.001	1.006	1.029	1.021	1.015	0.994	0.997	0.992	0.969	0.943	0.945	0.906	0.888	0.896	0.934	0.942	0.963	0.803	0.784	0.797	0.841	0.846	0.847	0.815	0.818	0.817	0.993	1.009	1.006	0.781	0.782	0.782	0.837	0.831	0.835	1.28	1.258	1.268	1.26	1.261	1.287	1.26	1.237	1.265	1.275	1.288	1.299	1.283
12:44:06	1.001	1.001	1.007	1.035	1.024	1.019	1	1.004	0.996	0.973	0.946	0.949	0.911	0.891	0.901	0.937	0.948	0.968	0.807	0.785	0.797	0.844	0.849	0.85	0.817	0.82	0.819	1.004	1.016	1.012	0.78	0.782	0.781	0.835	0.83	0.834	1.281	1.257	1.266	1.261	1.264	1.29	1.264	1.238	1.267	1.279	1.29	1.301	1.287
12:48:06	1.006	1.008	1.014	1.038	1.03	1.025	1.004	1.008	1.004	0.977	0.95	0.953	0.92	0.901	0.911	0.945	0.955	0.976	0.808	0.788	0.801	0.846	0.851	0.851	0.817	0.82	0.819	0.997	1.011	1.006	0.784	0.785	0.784	0.839	0.833	0.837	1.276	1.259	1.269	1.262	1.266	1.286	1.259	1.233	1.268	1.278	1.29	1.303	1.286
12:52:06	1.007	1.01	1.016	1.039	1.03	1.027	1.007	1.013	1.006	0.982	0.955	0.957	0.922	0.902	0.914	0.948	0.96	0.981	0.811	0.788	0.802	0.846	0.851	0.851	0.821	0.823	0.823	1	1.014	1.01	0.784	0.786	0.784	0.838	0.832	0.835	1.282	1.259	1.269	1.261	1.265	1.29	1.259	1.238	1.267	1.281	1.293	1.302	1.286
12:56:06	1.009	1.01	1.015	1.041	1.03	1.026	1.01	1.016	1.007	0.988	0.958	0.96	0.924	0.905	0.915	0.95	0.961	0.98	0.817	0.791	0.805	0.849	0.856	0.856	0.823	0.825	0.824	1.005	1.019	1.014	0.784	0.784	0.783	0.838	0.832	0.836	1.283	1.26	1.272	1.263	1.268	1.292	1.261	1.236	1.268	1.287	1.301	1.308	1.287
13:00:06	1.013	1.016	1.02	1.044	1.035	1.03	1.013	1.021	1.011	0.99	0.96	0.965	0.93	0.911	0.924	0.959	0.968	0.987	0.819	0.8	0.813	0.854	0.859	0.859	0.827	0.829	0.829	1.009	1.022	1.014	0.787	0.788	0.787	0.843	0.836	0.839	1.285	1.259	1.271	1.261	1.265	1.287	1.259	1.236	1.266	1.287	1.303	1.311	1.293
13:04:06	1.013	1.015	1.02	1.046	1.034	1.03	1.017	1.025	1.012	0.996	0.963	0.969	0.932	0.913	0.922	0.96	0.967	0.984	0.821	0.796	0.809	0.856	0.861	0.861	0.826	0.83	0.83	1.004	1.019	1.007	0.789	0.789	0.788	0.843	0.836	0.841	1.286	1.261	1.273	1.263	1.265	1.291	1.262	1.24	1.269	1.282	1.296	1.305	1.289
13:08:06	1.018	1.023	1.027	1.05	1.04	1.034	1.022	1.028	1.018	0.998	0.968	0.971	0.937	0.92	0.931	0.964	0.973	0.994	0.821	0.804	0.817	0.861	0.866	0.864	0.828	0.832	0.831	1.01	1.022	1.013	0.791	0.791	0.789	0.844	0.838	0.842	1.284	1.262	1.274	1.265	1.269	1.289	1.26	1.239	1.267	1.284	1.298	1.306	1.292
13:12:06	1.013	1.019	1.024	1.049	1.034	1.032	1.023	1.03	1.016	1.005	0.972	0.976	0.944	0.925	0.938	0.971	0.98	1.003	0.826	0.804	0.815	0.862	0.867	0.866	0.829	0.833	0.834	1.011	1.024	1.013	0.793	0.792	0.79	0.845	0.84	0.843	1.289	1.261	1.272	1.261	1.263	1.291	1.256	1.24	1.267	1.288	1.302	1.307	1.291
13:16:06	1.004	1.013	1.016	1.048	1.031	1.026	1.023	1.031	1.014	1.008	0.975	0.98	0.949	0.93	0.94	0.975	0.985	1.005	0.825	0.8	0.812	0.859	0.862	0.863	0.829	0.833	0.835	1.013	1.024	1.013	0.795	0.792	0.791	0.844	0.84	0.843	1.289	1.26	1.27	1.259	1.262	1.291	1.253	1.238	1.262	1.293	1.304	1.315	1.295
13:20:06	1.01	1.02	1.025	1.05	1.038	1.033	1.027	1.036	1.02	1.011	0.98	0.982	0.953	0.935	0.941	0.973	0.985	1.003	0.83	0.806	0.816	0.865	0.869	0.867	0.83	0.834	0.834	1.004	1.013	1.002	0.795	0.794	0.792	0.846	0.84	0.843	1.286	1.26	1.27	1.262	1.264	1.29	1.248	1.237	1.266	1.288	1.302	1.311	1.294
13:24:06	1.006	1.021	1.024	1.05	1.034	1.028	1.025	1.036	1.018	1.015	0.982	0.985	0.955	0.936	0.945	0.981	0.994	1.009	0.83	0.807	0.821	0.869	0.873	0.873	0.836	0.84	0.84	1.003	1.012	1.001	0.797	0.793	0.793	0.846	0.841	0.844	1.288	1.26	1.271	1.261	1.265	1.293	1.248	1.238	1.262	1.291	1.303	1.313	1.29
13:28:06	1.005	1.019	1.019	1.045	1.033	1.024	1.025	1.038	1.016	1.018	0.985	0.985	0.96	0.941	0.951	0.982	0.991	1.009	0.836	0.81	0.822	0.871	0.874	0.871	0.835	0.838	0.84	0.997	1.002	0.998	0.798	0.794	0.793	0.847	0.841	0.845	1.283	1.257	1.266	1.254	1.259	1.286	1.239	1.229	1.253	1.292	1.302	1.312	1.292
13:32:06	1.008	1.021	1.023	1.046	1.033	1.025	1.025	1.039	1.016	1.024	0.993	0.997	0.97	0.948	0.959	0.989	0.999	1.017	0.838	0.81	0.82	0.873	0.875	0.874	0.839	0.842	0.842	0.998	1.004	0.997	0.801	0.797	0.798	0.849	0.844	0.847	1.281	1.256	1.268	1.258	1.263	1.288	1.238	1.231	1.251	1.295	1.309	1.317	1.291
13:36:06	1.001	1.016	1.021	1.043	1.027	1.021	1.026	1.04	1.013	1.029	0.991	0.993	0.972	0.951	0.963	0.996	1.003	1.02	0.836	0.808	0.818	0.87	0.874	0.874	0.835	0.838	0.839	0.986	0.992	0.985	0.802	0.798	0.797	0.851	0.846	0.848	1.276	1.25	1.26	1.245	1.253	1.286	1.231	1.229	1.245	1.292	1.306	1.317	1.293
13:40:06	0.996	1.011	1.016	1.038	1.021	1.015	1.024	1.039	1.009	1.034	0.997	0.998	0.974	0.953	0.963	0.991	1.001	1.022	0.838	0.811	0.82	0.873	0.877	0.876	0.836	0.841	0.839	0.984	0.99	0.983	0.8	0.796	0.795	0.849	0.845	0.848	1.27	1.249	1.259	1.243	1.248	1.284	1.223	1.222	1.236	1.297	1.311	1.321	1.296
13:44:06	0.994	1.009	1.012	1.033	1.016	1.01	1.021	1.04	1.007	1.039	0.999	1.001	0.98	0.957	0.969	0.998	1.007	1.024	0.838	0.809	0.818	0.874	0.879	0.878	0.837	0.841	0.841	0.98	0.986	0.986	0.804	0.802	0.802	0.856	0.85	0.852	1.267	1.243	1.254	1.236	1.245	1.282	1.22	1.218	1.23	1.299	1.314	1.322	1.294
13:48:06	0.995	1.007	1.014	1.03	1.014	1.008	1.019	1.036	1.002	1.039	0.999	1.002	0.981	0.959	0.971	0.999	1.01	1.025	0.837	0.809	0.816	0.875	0.878	0.877	0.834	0.839	0.839	0.974	0.98	0.98	0.801	0.798	0.799	0.853	0.848	0.85	1.257	1.24	1.253	1.233	1.244	1.278	1.21	1.213	1.223	1.297	1.312	1.317	1.295
13:52:06	0.991	1.002	1.01	1.023	1.01	1.004	1.015	1.036	0.996	1.045	0.997	1.001	0.98	0.962	0.973	1	1.011	1.027	0.84	0.804	0.811	0.871	0.877	0.877	0.834	0.839	0.84	0.968	0.976	0.975	0.802	0.799	0.799	0.854	0.849	0.851	1.246	1.234	1.245	1.228	1.241	1.274	1.207	1.21	1.217	1.296	1.311	1.316	1.292
13:56:06	0.993	1.003	1.008	1.019	1.007	1.001	1.013	1.032	0.995	1.05	1.003	1.004	0.985	0.966	0.979	1.004	1.017	1.03	0.838	0.803	0.81	0.869	0.873	0.875	0.831	0.837	0.838	0.971	0.98	0.98	0.802	0.799	0.8	0.855	0.851	0.853	1.238	1.227	1.239	1.216	1.228	1.266	1.195	1.199	1.201	1.302	1.317	1.319	1.287
14:00:06	0.989	1.001	1.005	1.019	1.003	0.996	1.012	1.028	0.99	1.052	1.006	1.005	0.988	0.97	0.978	1.002	1.015	1.029	0.843	0.807	0.814	0.873	0.878	0.88	0.83	0.836	0.835	0.97	0.979	0.982	0.801	0.797	0.798	0.854	0.85	0.853	1.232	1.226	1.238	1.215	1.227	1.263	1.194	1.193	1.197	1.298	1.312	1.314	1.286
14:04:06	0.989	1.001	1.008	1.016	1.003	0.996	1.007	1.025	0.987	1.053	1.011	1.01	0.995	0.975	0.988	1.01	1.02	1.033	0.838	0.807	0.812	0.873	0.879	0.882	0.833	0.839	0.838	0.973	0.985	0.982	0.804	0.801	0.802	0.858	0.854	0.856	1.224	1.216	1.23	1.209	1.219	1.257	1.19	1.186	1.193	1.302	1.313	1.314	1.275
14:08:06	0.988	0.996	1.007	1.013	1.002	0.996	1.004	1.022	0.987	1.059	1.012	1.011	0.997	0.977	0.992	1.014	1.028	1.04	0.843	0.804	0.811	0.871	0.876	0.879	0.829	0.835	0.834	0.972	0.988	0.988	0.799	0.795	0.797	0.853	0.85	0.852	1.218	1.208	1.224	1.204	1.218	1.248	1.184	1.172	1.19	1.299	1.313	1.308	1.275
14:12:06	0.983	0.992	1.002	1.013	0.997	0.992	1.001	1.014	0.983	1.058	1.016	1.012	1.002	0.983	0.995	1.013	1.027	1.042	0.84	0.808	0.814	0.873	0.88	0.881	0.83	0.834	0.833	0.977	0.99	0.984	0.798	0.793	0.794	0.853	0.849	0.852	1.217	1.205	1.219	1.2	1.215	1.239	1.181	1.171	1.181	1.297	1.309	1.3	1.265
14:16:06	0.984	0.994	1.003	1.014	0.996	0.993	1.002	1.014	0.982	1.061	1.018	1.015	1.012	0.989	1.003	1.021	1.034	1.05	0.841	0.802	0.807	0.869	0.872	0.875	0.83	0.834	0.833	0.972	0.985	0.98	0.797	0.791	0.792	0.85	0.847	0.85	1.213	1.198	1.211	1.193	1.207	1.231	1.17	1.158	1.176	1.298	1.307	1.295	1.257
14:20:06	0.985	0.997	1.005	1.013	0.998	0.994	1.002	1.009	0.982	1.059	1.016	1.009	1.006	0.986	0.999	1.014	1.029	1.044	0.843	0.802	0.806	0.869	0.873	0.876	0.828	0.833	0.837	0.971	0.984	0.984	0.794	0.789	0.79	0.854	0.85	0.852	1.216	1.192	1.205	1.19	1.205	1.225	1.165	1.158	1.175	1.296	1.307	1.292	1.253
14:24:06	0.98	0.995	1	1.009	0.993	0.989	1.003	1.008	0.984	1.062	1.02	1.01	1.013	0.991	1.001	1.019	1.031	1.046	0.845	0.796	0.802	0.865	0.868	0.87	0.825	0.831	0.833	0.974	0.984	0.989	0.793	0.787	0.787	0.852	0.849	0.85	1.209	1.188	1.199	1.184	1.196	1.215	1.157	1.145	1.168	1.292	1.299	1.281	1.241
14:28:06	0.979	0.992	1.002	1.006	0.994	0.988	1.001	1.004	0.984	1.061	1.016	1.004	1.01	0.99	1	1.01	1.025	1.04	0.842	0.795	0.801	0.864	0.87	0.872	0.825	0.831	0.832	0.978	0.99	0.99	0.79	0.784	0.786	0.848	0.845	0.847	1.205	1.183	1.194	1.182	1.197	1.216	1.159	1.152	1.17	1.293	1.3	1.281	1.237
14:32:06	0.97	0.987	0.994	0.997	0.985	0.977	0.994	1.001	0.981	1.057	1.017	1.005	1.016	0.995	1.007	1.015	1.028	1.042	0.844	0.796	0.801	0.865	0.871	0.875	0.825	0.829	0.832	0.975	0.986	0.986	0.792	0.785	0.786	0.85	0.846	0.846	1.204	1.18	1.189	1.181	1.193	1.21	1.157	1.145	1.166	1.289	1.295	1.272	1.227
14:36:06	0.971	0.996	0.998	1.003	0.991	0.984	0.999	1.002	0.976	1.056	1.016	1.002	1.017	0.995	1.01	1.015	1.031	1.046	0.844	0.793	0.799	0.863	0.871	0.874	0.822	0.829	0.829	0.98	0.991	0.988	0.789	0.782	0.782	0.846	0.842	0.844	1.201	1.177	1.187	1.177	1.19	1.204	1.148	1.136	1.149	1.285	1.285	1.263	1.227
14:40:06	0.964	0.99	0.995	0.998	0.986	0.977	0.997	0.999	0.977	1.05	1.017	1.002	1.025	1	1.013	1.012	1.026	1.046	0.84	0.794	0.8	0.864	0.869	0.875	0.826	0.831	0.83	0.975	0.987	0.986	0.789	0.782	0.782	0.843	0.839	0.84	1.197	1.174	1.181	1.172	1.186	1.201	1.143	1.135	1.153	1.279	1.279	1.255	1.218
14:44:06	0.954	0.981	0.985	0.991	0.972	0.964	0.991	0.996	0.97	1.052	1.015	1.001	1.023	1	1.016	1.011	1.025	1.043	0.842	0.79	0.794	0.858	0.862	0.865	0.818	0.825	0.828	0.978	0.991	0.991	0.786	0.778	0.778	0.839	0.836	0.837	1.197	1.165	1.174	1.161	1.178	1.194	1.131	1.122	1.138	1.278	1.277	1.254	1.218
14:48:06	0.956	0.983	0.989	0.99	0.974	0.966	0.991	0.996	0.97	1.043	1.01	0.994	1.018	0.993	1.01	1.005	1.019	1.036	0.843	0.79	0.796	0.859	0.866	0.869	0.818	0.825	0.826	0.973	0.984	0.988	0.783	0.773	0.774	0.837	0.834	0.835	1.194	1.163	1.173	1.158	1.174	1.188	1.126	1.12	1.127	1.274	1.271	1.248	1.212
14:52:06	0.951	0.982	0.986	0.983	0.967	0.962	0.988	0.996	0.97	1.043	1.01	0.995	1.025	0.999	1.014	1.006	1.018	1.036	0.841	0.793	0.798	0.86	0.867	0.869	0.824	0.832	0.83	0.977	0.991	0.989	0.783	0.774	0.774	0.835	0.831	0.831	1.189	1.158	1.168	1.159	1.174	1.185	1.126	1.114	1.131	1.266	1.267	1.242	1.208
14:56:06	0.941	0.974	0.975	0.974	0.955	0.948	0.978	0.991	0.96	1.036	1.004	0.988	1.021	0.992	1.016	1.005	1.018	1.036	0.841	0.789	0.795	0.857	0.864	0.868	0.818	0.825	0.826	0.978	0.99	0.985	0.781	0.772	0.773	0.833	0.828	0.83	1.186	1.155	1.165	1.155	1.171	1.182	1.121	1.112	1.124	1.259	1.258	1.24	1.205
15:00:06	0.94	0.974	0.97	0.964	0.953	0.944	0.972	0.986	0.958	1.037	1.002	0.987	1.019	0.992	1.014	1.003	1.014	1.033	0.843	0.792	0.798	0.859	0.864	0.868	0.822	0.828	0.829	0.973	0.983	0.986	0.778	0.769	0.77	0.832	0.827	0.829	1.181	1.15	1.158	1.146	1.162	1.176	1.111	1.109	1.121	1.252	1.249	1.231	1.199
15:04:06	0.928	0.966	0.961	0.958	0.947	0.94	0.967	0.981	0.957	1.03	1.005	0.991	1.024	0.996	1.016	1	1.012	1.031	0.839	0.786	0.792	0.853	0.859	0.862	0.817	0.823	0.821	0.973	0.983	0.981	0.779	0.771	0.769	0.829	0.825	0.827	1.175	1.142	1.151	1.137	1.157	1.169	1.101	1.093	1.11	1.25	1.246	1.228	1.198
15:08:06	0.931	0.963	0.961	0.957	0.944	0.935	0.964	0.982	0.954	1.029	1.004	0.986	1.018	0.989	1.013	0.998	1.009	1.029	0.842	0.791	0.795	0.857	0.863	0.865	0.818	0.826	0.829	0.97	0.981	0.978	0.777	0.767	0.767	0.827	0.823	0.823	1.175	1.136	1.146	1.137	1.157	1.17	1.109	1.095	1.111	1.236	1.232	1.216	1.187
15:12:06	0.922	0.956	0.954	0.951	0.932	0.926	0.958	0.973	0.948	1.026	0.998	0.984	1.02	0.989	1.012	1.002	1.008	1.029	0.844	0.79	0.794	0.856	0.861	0.864	0.818	0.825	0.828	0.975	0.985	0.984	0.782	0.772	0.77	0.829	0.824	0.826	1.171	1.133	1.142	1.125	1.145	1.16	1.095	1.083	1.102	1.236	1.232	1.219	1.194
15:16:06	0.91	0.948	0.944	0.945	0.924	0.922	0.952	0.971	0.94	1.025	0.997	0.984	1.015	0.986	1.011	1.001	1.006	1.025	0.839	0.789	0.795	0.852	0.858	0.861	0.819	0.825	0.824	0.977	0.988	0.98	0.776	0.766	0.765	0.827	0.821	0.825	1.167	1.121	1.131	1.121	1.134	1.15	1.089	1.079	1.098	1.23	1.224	1.21	1.178
15:20:06	0.904	0.937	0.944	0.94	0.916	0.916	0.946	0.962	0.942	1.022	1.001	0.984	1.014	0.984	1.006	0.997	1.003	1.022	0.842	0.787	0.793	0.853	0.86	0.864	0.816	0.822	0.823	0.975	0.986	0.978	0.777	0.767	0.766	0.825	0.821	0.824	1.164	1.125	1.131	1.119	1.132	1.151	1.092	1.082	1.093	1.231	1.226	1.21	1.178
15:24:06	0.909	0.935	0.945	0.936	0.918	0.92	0.941	0.955	0.941	1.016	1.002	0.985	1.009	0.981	1.002	0.995	1.003	1.023	0.839	0.788	0.794	0.856	0.861	0.864	0.819	0.826	0.825	0.978	0.99	0.972	0.779	0.767	0.768	0.823	0.82	0.823	1.155	1.116	1.123	1.112	1.125	1.145	1.088	1.077	1.09	1.226	1.223	1.206	1.178
15:28:06	0.898	0.921	0.936	0.928	0.914	0.916	0.934	0.951	0.935	1.014	1.004	0.981	1.014	0.983	1.007	0.994	1.004	1.023	0.84	0.787	0.791	0.851	0.855	0.859	0.817	0.823	0.823	0.974	0.986	0.966	0.775	0.765	0.766	0.822	0.817	0.821	1.159	1.113	1.115	1.101	1.117	1.134	1.083	1.067	1.08	1.218	1.214	1.194	1.173
15:32:06	0.899	0.92	0.937	0.925	0.917	0.916	0.927	0.945	0.934	1.017	0.999	0.982	1.011	0.978	1	0.99	1	1.019	0.838	0.787	0.791	0.851	0.858	0.862	0.815	0.822	0.823	0.963	0.976	0.971	0.775	0.762	0.764	0.82	0.816	0.817	1.15	1.106	1.11	1.102	1.113	1.126	1.075	1.063	1.082	1.205	1.2	1.178	1.167
15:36:06	0.9	0.914	0.931	0.92	0.912	0.912	0.925	0.937	0.935	1.015	1.005	0.986	1.017	0.984	1.007	0.993	1.005	1.023	0.837	0.786	0.79	0.85	0.857	0.861	0.817	0.823	0.822	0.97	0.981	0.966	0.774	0.761	0.762	0.819	0.816	0.819	1.153	1.101	1.102	1.096	1.109	1.123	1.077	1.063	1.078	1.209	1.202	1.178	1.161
15:40:06	0.9	0.919	0.936	0.925	0.921	0.919	0.931	0.935	0.935	1.014	0.998	0.977	1.009	0.975	0.998	0.987	0.994	1.014	0.838	0.785	0.789	0.851	0.859	0.862	0.816	0.822	0.818	0.959	0.968	0.969	0.774	0.76	0.762	0.815	0.812	0.814	1.143	1.094	1.098	1.09	1.103	1.117	1.073	1.062	1.074	1.199	1.189	1.165	1.164
15:44:06	0.896	0.912	0.925	0.924	0.918	0.912	0.931	0.937	0.936	1.016	0.996	0.972	1.004	0.974	0.993	0.987	0.996	1.014	0.839	0.786	0.789	0.849	0.855	0.859	0.816	0.822	0.823	0.96	0.969	0.97	0.771	0.759	0.762	0.814	0.81	0.812	1.142	1.094	1.095	1.085	1.098	1.116	1.069	1.061	1.074	1.192	1.184	1.153	1.157
15:48:06	0.895	0.909	0.92	0.922	0.91	0.906	0.923	0.937	0.934	1.011	1	0.975	1.005	0.973	0.994	0.984	0.993	1.015	0.84	0.791	0.792	0.853	0.855	0.856	0.818	0.824	0.826	0.961	0.971	0.97	0.771	0.761	0.763	0.812	0.807	0.81	1.147	1.086	1.09	1.086	1.093	1.113	1.067	1.053	1.075	1.19	1.182	1.148	1.15
15:52:06	0.902	0.915	0.924	0.919	0.912	0.915	0.921	0.937	0.937	1.006	0.997	0.97	1.004	0.971	0.991	0.986	0.997	1.016	0.837	0.785	0.786	0.847	0.853	0.855	0.815	0.822	0.822	0.965	0.975	0.977	0.77	0.76	0.762	0.812	0.808	0.81	1.146	1.084	1.09	1.081	1.084	1.104	1.062	1.052	1.064	1.185	1.173	1.142	1.147
15:56:06	0.903	0.913	0.921	0.921	0.915	0.917	0.922	0.938	0.939	1.004	1.005	0.979	1.01	0.98	0.997	0.984	0.99	1.012	0.841	0.789	0.79	0.85	0.858	0.86	0.818	0.824	0.825	0.978	0.986	0.964	0.769	0.757	0.76	0.812	0.808	0.811	1.146	1.078	1.081	1.078	1.086	1.107	1.062	1.049	1.069	1.191	1.178	1.146	1.145
16:00:06	0.9	0.907	0.916	0.914	0.908	0.917	0.918	0.938	0.929	0.997	0.999	0.971	1.007	0.974	0.996	0.977	0.982	1.004	0.843	0.786	0.786	0.846	0.853	0.855	0.814	0.823	0.823	0.969	0.975	0.966	0.764	0.752	0.755	0.808	0.804	0.806	1.145	1.073	1.078	1.069	1.074	1.094	1.051	1.039	1.055	1.175	1.162	1.133	1.137
16:04:06	0.894	0.903	0.92	0.915	0.906	0.913	0.918	0.934	0.928	0.994	0.999	0.975	1.005	0.98	0.998	0.97	0.973	1.002	0.843	0.788	0.791	0.852	0.859	0.862	0.818	0.827	0.828	0.977	0.977	0.965	0.764	0.752	0.754	0.809	0.805	0.809	1.14	1.078	1.084	1.077	1.089	1.097	1.057	1.042	1.058	1.176	1.16	1.132	1.131
16:08:06	0.899	0.902	0.919	0.914	0.908	0.913	0.923	0.937	0.937	0.989	0.989	0.964	1.002	0.972	0.993	0.966	0.969	0.993	0.839	0.783	0.787	0.847	0.855	0.857	0.813	0.822	0.817	0.969	0.972	0.964	0.763	0.754	0.754	0.807	0.802	0.804	1.131	1.075	1.078	1.064	1.075	1.089	1.057	1.039	1.053	1.163	1.148	1.12	1.132
16:12:06	0.893	0.899	0.91	0.913	0.904	0.909	0.923	0.938	0.936	0.983	0.991	0.965	1.001	0.969	0.987	0.953	0.955	0.98	0.842	0.784	0.784	0.846	0.857	0.859	0.815	0.827	0.823	0.967	0.975	0.96	0.765	0.759	0.758	0.809	0.805	0.808	1.13	1.073	1.077	1.057	1.071	1.084	1.055	1.041	1.06	1.158	1.142	1.118	1.131
16:16:06	0.898	0.905	0.917	0.911	0.907	0.913	0.919	0.933	0.929	0.986	0.978	0.953	0.991	0.961	0.979	0.948	0.953	0.973	0.84	0.784	0.784	0.842	0.849	0.851	0.813	0.823	0.821	0.967	0.978	0.964	0.764	0.757	0.757	0.809	0.805	0.807	1.132	1.071	1.073	1.057	1.062	1.075	1.047	1.03	1.056	1.153	1.134	1.12	1.126
16:20:06	0.886	0.895	0.905	0.907	0.898	0.91	0.918	0.936	0.929	0.986	0.984	0.962	1.002	0.97	0.989	0.943	0.949	0.971	0.845	0.786	0.785	0.846	0.854	0.855	0.817	0.826	0.821	0.969	0.979	0.961	0.764	0.755	0.756	0.808	0.803	0.805	1.131	1.074	1.08	1.06	1.065	1.077	1.053	1.038	1.058	1.146	1.129	1.113	1.127
16:24:06	0.892	0.904	0.914	0.905	0.903	0.914	0.921	0.939	0.932	0.983	0.972	0.952	0.985	0.958	0.974	0.933	0.942	0.966	0.845	0.786	0.787	0.846	0.853	0.856	0.816	0.828	0.823	0.969	0.977	0.973	0.759	0.752	0.753	0.805	0.801	0.804	1.13	1.068	1.07	1.056	1.061	1.07	1.05	1.037	1.057	1.138	1.119	1.104	1.127
16:28:06	0.888	0.898	0.906	0.904	0.902	0.912	0.921	0.936	0.927	0.975	0.982	0.965	0.998	0.97	0.982	0.938	0.943	0.97	0.839	0.783	0.784	0.844	0.852	0.854	0.814	0.823	0.822	0.979	0.987	0.969	0.764	0.754	0.755	0.807	0.801	0.805	1.126	1.064	1.071	1.046	1.056	1.068	1.044	1.029	1.045	1.136	1.115	1.108	1.111
16:32:06	0.881	0.9	0.905	0.908	0.906	0.911	0.923	0.941	0.928	0.969	0.972	0.951	0.995	0.962	0.978	0.929	0.933	0.953	0.84	0.785	0.785	0.846	0.853	0.856	0.813	0.824	0.826	0.963	0.971	0.955	0.761	0.75	0.752	0.808	0.802	0.804	1.127	1.054	1.058	1.045	1.055	1.068	1.041	1.028	1.05	1.124	1.108	1.099	1.109
16:36:06	0.876	0.891	0.898	0.903	0.906	0.903	0.918	0.939	0.93	0.974	0.967	0.945	0.992	0.96	0.976	0.931	0.934	0.952	0.846	0.785	0.786	0.845	0.853	0.857	0.817	0.827	0.824	0.968	0.976	0.959	0.759	0.748	0.749	0.807	0.801	0.803	1.132	1.052	1.058	1.038	1.051	1.07	1.039	1.027	1.053	1.123	1.11	1.1	1.104
16:40:06	0.886	0.896	0.905	0.904	0.904	0.907	0.915	0.939	0.934	0.975	0.962	0.94	0.988	0.959	0.974	0.929	0.931	0.946	0.843	0.787	0.788	0.849	0.856	0.86	0.817	0.826	0.825	0.965	0.973	0.959	0.763	0.752	0.753	0.81	0.805	0.808	1.128	1.055	1.059	1.043	1.049	1.061	1.044	1.024	1.047	1.123	1.113	1.098	1.096
16:44:06	0.888	0.895	0.906	0.906	0.911	0.913	0.923	0.947	0.939	0.974	0.948	0.928	0.979	0.945	0.963	0.926	0.934	0.947	0.846	0.786	0.787	0.846	0.854	0.856	0.817	0.83	0.824	0.969	0.981	0.962	0.765	0.756	0.757	0.808	0.801	0.804	1.13	1.051	1.054	1.042	1.046	1.056	1.041	1.024	1.049	1.111	1.1	1.088	1.102
16:48:06	0.891	0.898	0.913	0.898	0.911	0.917	0.922	0.941	0.93	0.971	0.944	0.926	0.98	0.945	0.962	0.926	0.927	0.943	0.845	0.788	0.79	0.848	0.857	0.86	0.818	0.827	0.825	0.974	0.986	0.959	0.762	0.753	0.753	0.811	0.803	0.808	1.125	1.044	1.052	1.038	1.042	1.056	1.035	1.021	1.04	1.108	1.101	1.088	1.1
16:52:06	0.888	0.904	0.916	0.903	0.918	0.918	0.927	0.943	0.938	0.969	0.946	0.926	0.981	0.946	0.963	0.915	0.917	0.93	0.845	0.79	0.793	0.853	0.864	0.868	0.82	0.828	0.827	0.974	0.986	0.959	0.759	0.751	0.751	0.807	0.801	0.805	1.124	1.05	1.051	1.044	1.051	1.064	1.046	1.025	1.047	1.107	1.097	1.083	1.097
16:56:06	0.883	0.894	0.903	0.892	0.907	0.913	0.919	0.937	0.934	0.968	0.947	0.933	0.986	0.953	0.96	0.919	0.92	0.936	0.846	0.786	0.788	0.847	0.856	0.859	0.818	0.827	0.825	0.967	0.978	0.957	0.762	0.752	0.753	0.809	0.803	0.809	1.127	1.045	1.049	1.032	1.037	1.049	1.036	1.012	1.037	1.104	1.094	1.085	1.089
17:00:06	0.899	0.899	0.907	0.895	0.909	0.913	0.921	0.936	0.935	0.973	0.94	0.923	0.974	0.939	0.945	0.913	0.921	0.938	0.844	0.791	0.791	0.853	0.858	0.861	0.819	0.829	0.827	0.965	0.976	0.965	0.761	0.751	0.749	0.806	0.8	0.804	1.119	1.047	1.049	1.036	1.042	1.047	1.034	1.02	1.042	1.095	1.082	1.075	1.099
17:04:06	0.89	0.889	0.898	0.89	0.901	0.909	0.92	0.935	0.931	0.98	0.933	0.922	0.97	0.941	0.942	0.92	0.925	0.94	0.848	0.792	0.792	0.853	0.861	0.865	0.823	0.831	0.826	0.975	0.982	0.972	0.761	0.754	0.752	0.807	0.801	0.804	1.118	1.044	1.04	1.034	1.039	1.048	1.036	1.02	1.039	1.092	1.079	1.074	1.086
17:08:06	0.898	0.894	0.902	0.899	0.905	0.913	0.923	0.937	0.941	0.979	0.934	0.917	0.967	0.937	0.944	0.915	0.92	0.932	0.847	0.792	0.791	0.852	0.859	0.862	0.821	0.829	0.827	0.968	0.976	0.966	0.761	0.751	0.75	0.805	0.798	0.802	1.116	1.034	1.037	1.03	1.029	1.043	1.03	1.013	1.029	1.082	1.071	1.068	1.087
17:12:06	0.9	0.895	0.899	0.895	0.9	0.906	0.92	0.936	0.936	0.979	0.931	0.914	0.962	0.934	0.938	0.914	0.913	0.931	0.849	0.79	0.789	0.852	0.857	0.859	0.819	0.828	0.825	0.976	0.981	0.961	0.759	0.75	0.749	0.802	0.797	0.801	1.119	1.034	1.036	1.027	1.027	1.038	1.026	1.005	1.028	1.082	1.074	1.064	1.09
17:16:06	0.902	0.899	0.904	0.904	0.906	0.91	0.925	0.937	0.941	0.98	0.927	0.91	0.955	0.932	0.938	0.917	0.916	0.93	0.848	0.789	0.789	0.85	0.854	0.856	0.818	0.829	0.827	0.976	0.982	0.965	0.763	0.751	0.751	0.806	0.8	0.805	1.115	1.041	1.045	1.027	1.024	1.037	1.026	1.006	1.031	1.081	1.078	1.07	1.098
17:20:06	0.903	0.897	0.901	0.906	0.904	0.909	0.927	0.938	0.945	0.982	0.926	0.906	0.944	0.926	0.923	0.904	0.905	0.926	0.851	0.79	0.789	0.849	0.856	0.859	0.821	0.83	0.828	0.972	0.98	0.964	0.761	0.75	0.749	0.804	0.798	0.801	1.12	1.038	1.041	1.014	1.02	1.032	1.023	1.005	1.032	1.075	1.069	1.06	1.092
17:24:06	0.902	0.895	0.899	0.898	0.902	0.91	0.922	0.933	0.94	0.978	0.931	0.913	0.95	0.926	0.93	0.907	0.906	0.925	0.848	0.789	0.791	0.852	0.859	0.862	0.82	0.831	0.827	0.974	0.98	0.963	0.762	0.751	0.75	0.807	0.801	0.804	1.12	1.032	1.037	1.014	1.024	1.038	1.036	1.012	1.036	1.078	1.075	1.064	1.089
17:28:06	0.905	0.901	0.902	0.899	0.905	0.912	0.92	0.938	0.946	0.981	0.939	0.922	0.954	0.934	0.938	0.913	0.913	0.925	0.851	0.795	0.795	0.854	0.861	0.862	0.826	0.835	0.833	0.974	0.982	0.963	0.762	0.749	0.749	0.808	0.802	0.807	1.119	1.035	1.037	1.019	1.022	1.036	1.029	1.016	1.041	1.087	1.083	1.072	1.086
17:32:06	0.902	0.9	0.904	0.904	0.906	0.912	0.922	0.936	0.944	0.978	0.929	0.911	0.944	0.918	0.927	0.91	0.909	0.923	0.848	0.792	0.79	0.853	0.859	0.862	0.823	0.832	0.832	0.97	0.979	0.969	0.763	0.75	0.749	0.805	0.8	0.805	1.117	1.036	1.034	1.022	1.02	1.032	1.031	1.01	1.033	1.071	1.066	1.059	1.085
17:36:06	0.909	0.913	0.919	0.91	0.913	0.917	0.93	0.941	0.951	0.985	0.917	0.902	0.933	0.912	0.922	0.908	0.904	0.923	0.856	0.797	0.795	0.859	0.867	0.87	0.83	0.84	0.837	0.977	0.982	0.973	0.762	0.75	0.748	0.804	0.798	0.803	1.12	1.039	1.041	1.025	1.022	1.039	1.039	1.018	1.04	1.073	1.07	1.061	1.083
17:40:06	0.91	0.907	0.913	0.913	0.909	0.913	0.928	0.944	0.95	0.984	0.918	0.907	0.931	0.914	0.919	0.908	0.906	0.917	0.856	0.797	0.796	0.859	0.862	0.865	0.828	0.836	0.833	0.98	0.987	0.967	0.764	0.75	0.748	0.804	0.8	0.806	1.118	1.036	1.04	1.025	1.023	1.031	1.035	1.011	1.042	1.078	1.07	1.068	1.08
17:44:06	0.909	0.905	0.908	0.907	0.907	0.907	0.923	0.941	0.952	0.985	0.926	0.911	0.943	0.92	0.928	0.916	0.915	0.924	0.858	0.801	0.802	0.861	0.868	0.869	0.829	0.84	0.838	0.988	0.994	0.976	0.762	0.75	0.748	0.804	0.798	0.805	1.118	1.036	1.034	1.023	1.024	1.039	1.035	1.014	1.046	1.068	1.057	1.056	1.081
17:48:06	0.913	0.909	0.917	0.912	0.909	0.908	0.925	0.941	0.958	0.987	0.922	0.914	0.93	0.914	0.92	0.903	0.899	0.913	0.855	0.801	0.801	0.862	0.866	0.867	0.83	0.839	0.839	0.987	0.993	0.977	0.766	0.755	0.752	0.805	0.8	0.806	1.118	1.032	1.037	1.028	1.022	1.032	1.035	1.008	1.041	1.077	1.075	1.066	1.081
17:52:06	0.91	0.901	0.911	0.911	0.911	0.904	0.924	0.94	0.955	0.98	0.919	0.911	0.929	0.908	0.913	0.898	0.896	0.905	0.857	0.798	0.798	0.856	0.867	0.869	0.83	0.837	0.834	0.978	0.987	0.97	0.764	0.756	0.752	0.805	0.799	0.805	1.117	1.025	1.031	1.021	1.018	1.032	1.025	1.011	1.041	1.073	1.068	1.058	1.082
17:56:06	0.913	0.907	0.919	0.909	0.91	0.908	0.923	0.943	0.957	0.987	0.923	0.909	0.926	0.907	0.911	0.904	0.904	0.918	0.859	0.8	0.799	0.86	0.866	0.867	0.831	0.838	0.834	0.985	0.991	0.981	0.765	0.757	0.751	0.805	0.799	0.804	1.116	1.027	1.038	1.018	1.016	1.024	1.023	1.001	1.032	1.069	1.062	1.059	1.085
18:00:06	0.925	0.924	0.929	0.918	0.922	0.917	0.927	0.947	0.965	0.988	0.93	0.921	0.93	0.917	0.914	0.901	0.895	0.914	0.861	0.809	0.808	0.87	0.874	0.876	0.835	0.838	0.836	0.987	0.992	0.979	0.768	0.755	0.752	0.806	0.8	0.806	1.115	1.034	1.041	1.024	1.026	1.03	1.043	1.014	1.036	1.073	1.068	1.064	1.075
18:04:06	0.918	0.914	0.919	0.916	0.913	0.909	0.925	0.947	0.964	0.989	0.934	0.92	0.933	0.912	0.916	0.904	0.899	0.917	0.861	0.807	0.808	0.868	0.877	0.879	0.837	0.843	0.833	0.985	0.991	0.976	0.767	0.755	0.752	0.807	0.801	0.807	1.113	1.031	1.033	1.016	1.022	1.035	1.034	1.014	1.035	1.073	1.064	1.065	1.075
18:08:06	0.922	0.922	0.924	0.915	0.922	0.918	0.927	0.95	0.962	0.992	0.931	0.92	0.924	0.91	0.915	0.894	0.896	0.915	0.864	0.809	0.808	0.872	0.875	0.875	0.832	0.836	0.831	0.993	1	0.978	0.769	0.755	0.753	0.805	0.8	0.806	1.112	1.033	1.04	1.021	1.023	1.03	1.04	1.008	1.032	1.067	1.061	1.063	1.079
18:12:06	0.917	0.914	0.919	0.914	0.913	0.907	0.926	0.949	0.971	0.99	0.926	0.914	0.921	0.905	0.904	0.898	0.898	0.911	0.862	0.809	0.81	0.873	0.878	0.878	0.835	0.839	0.836	0.985	0.994	0.978	0.767	0.755	0.751	0.804	0.796	0.803	1.111	1.036	1.04	1.017	1.018	1.028	1.041	1.004	1.032	1.06	1.054	1.054	1.072
18:16:06	0.926	0.92	0.922	0.917	0.918	0.914	0.928	0.954	0.971	0.988	0.938	0.925	0.928	0.912	0.915	0.897	0.899	0.915	0.866	0.812	0.813	0.871	0.878	0.878	0.836	0.842	0.842	0.982	0.99	0.979	0.768	0.755	0.751	0.804	0.798	0.804	1.117	1.042	1.04	1.02	1.017	1.026	1.044	1.013	1.043	1.055	1.057	1.051	1.073
18:20:06	0.922	0.917	0.921	0.917	0.915	0.909	0.929	0.951	0.968	0.998	0.932	0.925	0.919	0.91	0.916	0.901	0.9	0.913	0.867	0.809	0.808	0.869	0.873	0.874	0.832	0.838	0.837	0.996	1.005	0.98	0.774	0.761	0.758	0.809	0.803	0.81	1.117	1.039	1.044	1.02	1.015	1.024	1.044	1.008	1.04	1.064	1.06	1.06	1.074
18:24:06	0.92	0.92	0.921	0.912	0.916	0.911	0.929	0.956	0.974	0.997	0.935	0.931	0.923	0.912	0.92	0.908	0.901	0.915	0.869	0.811	0.812	0.871	0.881	0.882	0.843	0.848	0.844	0.994	1.001	0.986	0.777	0.763	0.758	0.809	0.801	0.807	1.118	1.03	1.034	1.019	1.017	1.031	1.042	1.012	1.044	1.061	1.056	1.063	1.072
18:28:06	0.919	0.916	0.919	0.915	0.914	0.911	0.93	0.958	0.976	0.996	0.934	0.931	0.918	0.908	0.914	0.901	0.892	0.912	0.865	0.81	0.812	0.871	0.879	0.879	0.838	0.842	0.836	0.999	1.003	0.985	0.779	0.764	0.759	0.81	0.802	0.809	1.114	1.027	1.03	1.018	1.017	1.027	1.036	1.004	1.041	1.06	1.056	1.058	1.072
18:32:06	0.928	0.923	0.926	0.921	0.92	0.918	0.935	0.963	0.979	0.992	0.933	0.924	0.924	0.906	0.912	0.91	0.905	0.92	0.87	0.818	0.815	0.875	0.878	0.879	0.841	0.847	0.85	1.004	1.013	0.984	0.78	0.766	0.761	0.81	0.803	0.813	1.119	1.037	1.038	1.025	1.02	1.025	1.041	1.008	1.046	1.069	1.064	1.066	1.071
18:36:06	0.922	0.923	0.923	0.919	0.918	0.914	0.936	0.965	0.98	0.999	0.94	0.936	0.933	0.919	0.919	0.906	0.899	0.922	0.87	0.815	0.815	0.873	0.881	0.881	0.839	0.842	0.844	0.993	1.001	0.983	0.778	0.764	0.76	0.813	0.804	0.812	1.117	1.032	1.041	1.024	1.021	1.029	1.044	1.009	1.046	1.051	1.045	1.053	1.068
18:40:06	0.917	0.923	0.923	0.921	0.918	0.916	0.938	0.965	0.982	0.999	0.935	0.934	0.918	0.908	0.902	0.906	0.9	0.921	0.871	0.814	0.814	0.873	0.882	0.882	0.843	0.847	0.852	0.993	0.999	0.99	0.783	0.773	0.768	0.816	0.808	0.815	1.12	1.031	1.036	1.02	1.014	1.022	1.04	1.005	1.042	1.06	1.053	1.055	1.071
18:44:06	0.919	0.918	0.92	0.92	0.914	0.911	0.934	0.966	0.983	1.001	0.937	0.936	0.925	0.918	0.918	0.912	0.906	0.921	0.871	0.812	0.813	0.871	0.882	0.882	0.845	0.848	0.852	0.995	0.998	0.989	0.779	0.766	0.763	0.813	0.806	0.814	1.12	1.039	1.039	1.023	1.018	1.027	1.043	1.015	1.056	1.055	1.052	1.059	1.074
18:48:06	0.916	0.919	0.924	0.925	0.918	0.915	0.943	0.969	0.992	1.001	0.935	0.932	0.916	0.907	0.905	0.905	0.902	0.926	0.872	0.815	0.816	0.873	0.881	0.883	0.846	0.849	0.849	0.994	1.001	0.995	0.783	0.769	0.767	0.816	0.807	0.814	1.124	1.034	1.036	1.019	1.012	1.024	1.042	1.011	1.055	1.048	1.043	1.048	1.07
18:52:06	0.924	0.926	0.928	0.926	0.923	0.922	0.941	0.97	0.992	1.009	0.936	0.935	0.92	0.919	0.912	0.903	0.901	0.922	0.878	0.819	0.819	0.877	0.884	0.884	0.845	0.851	0.858	1	1.007	0.996	0.783	0.769	0.766	0.817	0.809	0.817	1.127	1.042	1.043	1.024	1.02	1.034	1.049	1.022	1.066	1.065	1.061	1.061	1.072
18:56:06	0.93	0.922	0.93	0.933	0.927	0.927	0.948	0.973	0.995	1.007	0.931	0.929	0.916	0.913	0.902	0.909	0.911	0.928	0.879	0.825	0.826	0.886	0.894	0.894	0.853	0.86	0.859	0.994	1.002	1.007	0.783	0.769	0.765	0.816	0.807	0.814	1.123	1.048	1.048	1.034	1.028	1.042	1.061	1.025	1.064	1.053	1.049	1.05	1.072
19:00:06	0.931	0.926	0.93	0.929	0.923	0.925	0.95	0.978	0.996	1.013	0.938	0.938	0.926	0.925	0.911	0.912	0.911	0.929	0.882	0.824	0.824	0.883	0.893	0.891	0.85	0.856	0.857	1.006	1.011	1.007	0.789	0.774	0.77	0.818	0.81	0.817	1.127	1.04	1.042	1.027	1.019	1.036	1.045	1.014	1.059	1.057	1.055	1.062	1.068
19:04:05	0.933	0.928	0.935	0.927	0.929	0.933	0.949	0.98	1.001	1.007	0.933	0.93	0.92	0.917	0.906	0.914	0.911	0.923	0.884	0.826	0.828	0.887	0.892	0.893	0.856	0.859	0.855	1.002	1.01	0.997	0.783	0.767	0.764	0.813	0.806	0.814	1.13	1.046	1.049	1.035	1.024	1.039	1.056	1.02	1.064	1.054	1.049	1.06	1.067
19:08:06	0.935	0.931	0.938	0.934	0.929	0.932	0.957	0.982	1.001	1.013	0.944	0.943	0.928	0.929	0.914	0.923	0.918	0.934	0.884	0.828	0.828	0.887	0.893	0.893	0.852	0.858	0.86	1.003	1.014	0.997	0.792	0.777	0.772	0.82	0.814	0.823	1.13	1.039	1.045	1.033	1.023	1.042	1.053	1.016	1.069	1.054	1.056	1.071	1.067
19:12:06	0.939	0.935	0.937	0.931	0.928	0.931	0.953	0.983	1.006	1.01	0.945	0.944	0.935	0.931	0.921	0.926	0.913	0.923	0.887	0.827	0.828	0.884	0.894	0.894	0.857	0.863	0.863	1.004	1.013	0.994	0.792	0.777	0.774	0.819	0.81	0.82	1.131	1.043	1.041	1.031	1.02	1.041	1.047	1.02	1.073	1.055	1.052	1.064	1.071
19:16:06	0.941	0.935	0.94	0.935	0.932	0.937	0.955	0.986	1.009	1.012	0.95	0.949	0.939	0.936	0.925	0.932	0.919	0.934	0.886	0.832	0.834	0.892	0.898	0.899	0.856	0.861	0.86	1.007	1.016	1.001	0.792	0.777	0.775	0.824	0.818	0.828	1.132	1.043	1.051	1.033	1.028	1.045	1.061	1.03	1.075	1.053	1.052	1.069	1.071
19:20:06	0.941	0.936	0.94	0.939	0.933	0.936	0.96	0.991	1.014	1.02	0.948	0.945	0.927	0.931	0.917	0.924	0.91	0.929	0.889	0.83	0.832	0.887	0.899	0.898	0.861	0.863	0.861	1.008	1.015	1.003	0.796	0.779	0.777	0.826	0.818	0.825	1.135	1.047	1.049	1.036	1.025	1.043	1.055	1.026	1.069	1.052	1.05	1.063	1.072
19:24:06	0.942	0.935	0.939	0.94	0.931	0.936	0.96	0.989	1.011	1.016	0.946	0.945	0.925	0.928	0.914	0.923	0.91	0.919	0.89	0.83	0.832	0.891	0.899	0.898	0.86	0.864	0.866	1.011	1.02	1.001	0.795	0.778	0.776	0.824	0.816	0.824	1.137	1.048	1.052	1.033	1.025	1.047	1.057	1.029	1.07	1.06	1.059	1.071	1.073
19:28:06	0.94	0.935	0.938	0.949	0.931	0.939	0.967	0.996	1.018	1.025	0.945	0.941	0.924	0.929	0.917	0.929	0.917	0.93	0.891	0.83	0.833	0.89	0.899	0.899	0.861	0.864	0.866	1.016	1.021	1.011	0.797	0.782	0.778	0.825	0.817	0.824	1.139	1.046	1.05	1.035	1.028	1.044	1.059	1.033	1.075	1.064	1.062	1.071	1.08
19:32:06	0.946	0.939	0.939	0.95	0.937	0.942	0.971	1	1.021	1.03	0.958	0.956	0.934	0.941	0.925	0.927	0.915	0.941	0.894	0.833	0.837	0.893	0.907	0.905	0.863	0.868	0.871	1.02	1.026	1.011	0.799	0.785	0.782	0.828	0.823	0.832	1.142	1.054	1.054	1.042	1.032	1.05	1.065	1.039	1.077	1.067	1.061	1.077	1.077
19:36:06	0.95	0.943	0.944	0.953	0.939	0.945	0.973	1.004	1.024	1.027	0.955	0.953	0.931	0.939	0.925	0.93	0.919	0.939	0.897	0.839	0.84	0.899	0.909	0.908	0.865	0.868	0.868	1.019	1.026	1.014	0.803	0.786	0.782	0.828	0.821	0.831	1.145	1.054	1.056	1.043	1.036	1.051	1.069	1.038	1.076	1.072	1.07	1.078	1.075
19:40:06	0.952	0.944	0.945	0.95	0.937	0.943	0.974	1.003	1.029	1.033	0.953	0.956	0.928	0.939	0.923	0.931	0.918	0.94	0.895	0.835	0.835	0.893	0.9	0.898	0.863	0.868	0.871	1.014	1.022	1.013	0.803	0.786	0.784	0.83	0.824	0.833	1.143	1.054	1.052	1.038	1.031	1.045	1.063	1.033	1.07	1.065	1.061	1.075	1.074
19:44:06	0.959	0.949	0.951	0.957	0.942	0.949	0.976	1.006	1.028	1.038	0.958	0.96	0.933	0.942	0.927	0.937	0.929	0.947	0.896	0.839	0.842	0.899	0.909	0.908	0.87	0.878	0.879	1.018	1.028	1.018	0.81	0.793	0.788	0.832	0.824	0.834	1.15	1.057	1.053	1.043	1.036	1.051	1.066	1.039	1.072	1.063	1.059	1.077	1.076
19:48:06	0.956	0.945	0.947	0.956	0.94	0.95	0.979	1.012	1.031	1.041	0.958	0.961	0.936	0.946	0.932	0.934	0.929	0.944	0.901	0.84	0.844	0.898	0.91	0.912	0.872	0.877	0.874	1.017	1.027	1.018	0.809	0.791	0.789	0.837	0.831	0.841	1.153	1.059	1.052	1.044	1.04	1.055	1.069	1.038	1.071	1.061	1.056	1.076	1.077
19:52:06	0.964	0.949	0.955	0.963	0.946	0.954	0.98	1.012	1.033	1.046	0.965	0.964	0.937	0.949	0.936	0.944	0.933	0.953	0.901	0.841	0.845	0.901	0.913	0.913	0.873	0.876	0.875	1.025	1.034	1.027	0.811	0.795	0.79	0.835	0.828	0.837	1.151	1.057	1.053	1.042	1.04	1.057	1.072	1.043	1.077	1.069	1.065	1.083	1.084
19:56:06	0.963	0.952	0.957	0.966	0.951	0.959	0.985	1.015	1.036	1.042	0.962	0.961	0.931	0.944	0.935	0.945	0.932	0.946	0.903	0.846	0.848	0.905	0.916	0.915	0.875	0.881	0.881	1.025	1.037	1.025	0.815	0.796	0.792	0.839	0.83	0.836	1.149	1.057	1.051	1.043	1.042	1.061	1.071	1.047	1.079	1.065	1.063	1.08	1.08
20:00:06	0.967	0.953	0.957	0.971	0.951	0.963	0.989	1.017	1.039	1.039	0.969	0.965	0.938	0.95	0.943	0.947	0.94	0.951	0.901	0.847	0.852	0.908	0.916	0.915	0.875	0.882	0.88	1.025	1.034	1.022	0.814	0.799	0.794	0.839	0.831	0.84	1.155	1.059	1.056	1.045	1.043	1.062	1.076	1.051	1.083	1.076	1.077	1.086	1.081
20:04:06	0.963	0.952	0.957	0.977	0.953	0.966	0.994	1.021	1.046	1.049	0.967	0.968	0.938	0.953	0.942	0.94	0.937	0.956	0.906	0.849	0.852	0.905	0.916	0.915	0.88	0.888	0.887	1.032	1.041	1.027	0.82	0.803	0.799	0.845	0.838	0.845	1.157	1.065	1.06	1.05	1.044	1.065	1.071	1.049	1.081	1.077	1.078	1.09	1.083
20:08:06	0.971	0.956	0.96	0.977	0.957	0.969	0.997	1.028	1.047	1.058	0.971	0.97	0.944	0.954	0.944	0.953	0.948	0.96	0.908	0.853	0.856	0.911	0.921	0.919	0.889	0.891	0.886	1.031	1.04	1.029	0.818	0.801	0.798	0.844	0.837	0.846	1.16	1.059	1.057	1.051	1.048	1.067	1.078	1.046	1.084	1.074	1.075	1.086	1.084
20:12:06	0.972	0.959	0.965	0.981	0.958	0.971	0.999	1.027	1.048	1.059	0.965	0.964	0.945	0.952	0.94	0.949	0.943	0.958	0.908	0.85	0.854	0.91	0.919	0.92	0.883	0.887	0.88	1.034	1.043	1.025	0.823	0.809	0.804	0.848	0.841	0.849	1.159	1.062	1.056	1.047	1.042	1.063	1.075	1.045	1.082	1.076	1.079	1.088	1.085
20:16:06	0.976	0.962	0.968	0.987	0.962	0.978	1.006	1.031	1.054	1.06	0.972	0.972	0.951	0.958	0.947	0.953	0.951	0.966	0.907	0.848	0.852	0.907	0.918	0.916	0.883	0.89	0.887	1.036	1.044	1.033	0.828	0.809	0.804	0.852	0.843	0.854	1.162	1.066	1.06	1.051	1.045	1.065	1.077	1.049	1.085	1.073	1.072	1.084	1.096
20:20:06	0.977	0.964	0.971	0.985	0.963	0.974	1.005	1.036	1.057	1.058	0.976	0.977	0.957	0.964	0.953	0.96	0.946	0.963	0.91	0.857	0.863	0.915	0.927	0.923	0.89	0.898	0.892	1.036	1.043	1.035	0.825	0.804	0.801	0.848	0.841	0.853	1.167	1.067	1.06	1.05	1.048	1.068	1.079	1.055	1.092	1.075	1.074	1.082	1.09
20:24:06	0.984	0.968	0.976	0.989	0.97	0.981	1.007	1.041	1.06	1.063	0.98	0.978	0.956	0.963	0.954	0.957	0.952	0.966	0.915	0.854	0.86	0.915	0.926	0.924	0.889	0.895	0.893	1.039	1.046	1.035	0.831	0.814	0.809	0.856	0.848	0.856	1.164	1.069	1.065	1.055	1.05	1.067	1.085	1.055	1.091	1.09	1.091	1.093	1.096
20:28:06	0.982	0.968	0.976	0.994	0.97	0.986	1.01	1.038	1.062	1.064	0.976	0.975	0.952	0.962	0.95	0.955	0.952	0.972	0.914	0.858	0.861	0.915	0.926	0.924	0.886	0.891	0.889	1.039	1.044	1.033	0.829	0.809	0.805	0.853	0.847	0.858	1.164	1.066	1.062	1.052	1.05	1.066	1.081	1.047	1.087	1.085	1.088	1.095	1.095
20:32:06	0.984	0.966	0.975	1	0.97	0.98	1.016	1.045	1.063	1.071	0.978	0.978	0.959	0.963	0.951	0.95	0.954	0.974	0.919	0.857	0.866	0.919	0.933	0.93	0.896	0.896	0.889	1.046	1.053	1.04	0.837	0.817	0.813	0.858	0.849	0.859	1.167	1.073	1.065	1.058	1.054	1.07	1.089	1.057	1.091	1.085	1.088	1.094	1.105
20:36:06	0.985	0.97	0.979	0.999	0.974	0.985	1.017	1.048	1.065	1.074	0.98	0.979	0.964	0.97	0.961	0.961	0.955	0.974	0.915	0.857	0.861	0.916	0.924	0.92	0.888	0.892	0.888	1.045	1.051	1.039	0.836	0.816	0.811	0.855	0.849	0.861	1.17	1.077	1.069	1.057	1.052	1.066	1.085	1.053	1.092	1.089	1.093	1.103	1.101
20:40:06	0.994	0.98	0.987	1.004	0.982	0.99	1.022	1.052	1.066	1.077	0.981	0.984	0.97	0.972	0.957	0.96	0.959	0.975	0.92	0.864	0.866	0.922	0.932	0.929	0.899	0.901	0.895	1.047	1.054	1.038	0.838	0.819	0.813	0.858	0.854	0.864	1.174	1.083	1.08	1.06	1.056	1.069	1.089	1.055	1.092	1.092	1.097	1.104	1.107
20:44:06	0.994	0.98	0.986	1.006	0.983	0.992	1.019	1.051	1.075	1.079	0.981	0.984	0.969	0.969	0.958	0.962	0.958	0.975	0.921	0.865	0.87	0.923	0.932	0.928	0.899	0.904	0.896	1.049	1.054	1.042	0.84	0.82	0.815	0.859	0.853	0.865	1.178	1.085	1.077	1.065	1.059	1.076	1.093	1.06	1.094	1.091	1.097	1.101	1.108
20:48:06	0.999	0.988	0.992	1.01	0.991	0.999	1.026	1.058	1.077	1.081	0.987	0.989	0.974	0.974	0.958	0.953	0.957	0.974	0.922	0.869	0.874	0.93	0.939	0.938	0.907	0.911	0.9	1.054	1.06	1.041	0.842	0.821	0.82	0.868	0.866	0.878	1.179	1.094	1.088	1.068	1.062	1.082	1.098	1.065	1.1	1.093	1.097	1.107	1.112
20:52:06	1.001	0.987	0.994	1.013	0.993	1	1.028	1.061	1.077	1.092	0.988	0.991	0.977	0.977	0.96	0.962	0.961	0.978	0.929	0.871	0.879	0.932	0.939	0.939	0.908	0.911	0.902	1.055	1.063	1.046	0.847	0.826	0.825	0.873	0.864	0.873	1.181	1.091	1.083	1.073	1.065	1.081	1.096	1.066	1.099	1.093	1.096	1.102	1.113
20:56:06	1.006	0.991	0.996	1.02	0.996	1.002	1.033	1.063	1.08	1.093	0.987	0.989	0.974	0.975	0.964	0.965	0.972	0.984	0.925	0.869	0.874	0.929	0.938	0.935	0.906	0.911	0.903	1.056	1.065	1.053	0.841	0.819	0.818	0.864	0.858	0.869	1.182	1.089	1.077	1.066	1.062	1.078	1.094	1.067	1.102	1.09	1.091	1.102	1.114
21:00:06	1.007	0.996	1	1.02	1	1.006	1.035	1.067	1.084	1.091	0.991	0.996	0.977	0.977	0.967	0.97	0.975	0.988	0.928	0.867	0.873	0.928	0.939	0.935	0.907	0.913	0.906	1.05	1.058	1.056	0.85	0.829	0.824	0.869	0.86	0.871	1.189	1.091	1.079	1.07	1.069	1.083	1.1	1.068	1.103	1.09	1.09	1.102	1.12
21:04:06	1.011	0.996	0.997	1.023	0.999	1.007	1.034	1.072	1.086	1.094	0.989	0.993	0.974	0.976	0.966	0.968	0.974	0.992	0.93	0.876	0.878	0.933	0.942	0.94	0.91	0.916	0.909	1.055	1.063	1.052	0.847	0.826	0.822	0.87	0.865	0.877	1.19	1.1	1.086	1.068	1.065	1.078	1.099	1.066	1.104	1.096	1.099	1.109	1.113
21:08:06	1.018	1.003	1.007	1.027	1.008	1.018	1.039	1.073	1.085	1.101	0.995	1	0.983	0.986	0.97	0.974	0.978	0.993	0.937	0.876	0.879	0.935	0.945	0.942	0.908	0.908	0.908	1.059	1.065	1.057	0.858	0.836	0.833	0.881	0.874	0.884	1.189	1.102	1.088	1.074	1.072	1.086	1.105	1.071	1.102	1.099	1.1	1.11	1.123
21:12:06	1.01	0.996	1.004	1.03	1.004	1.013	1.04	1.076	1.091	1.103	0.997	1.001	0.982	0.985	0.968	0.975	0.977	0.995	0.935	0.876	0.882	0.937	0.948	0.945	0.913	0.916	0.912	1.056	1.063	1.056	0.857	0.834	0.829	0.876	0.869	0.879	1.189	1.098	1.086	1.073	1.071	1.083	1.103	1.068	1.104	1.101	1.1	1.108	1.116
21:16:06	1.021	1.007	1.016	1.034	1.019	1.022	1.047	1.079	1.095	1.101	1.003	1.007	0.982	0.986	0.967	0.979	0.985	1.002	0.94	0.882	0.888	0.947	0.951	0.949	0.916	0.921	0.916	1.064	1.073	1.061	0.857	0.835	0.832	0.878	0.874	0.884	1.196	1.107	1.093	1.085	1.081	1.093	1.114	1.072	1.11	1.102	1.104	1.112	1.121
21:20:06	1.027	1.015	1.027	1.041	1.025	1.029	1.051	1.084	1.098	1.106	1	1.006	0.985	0.989	0.975	0.988	0.99	1.006	0.94	0.882	0.889	0.942	0.952	0.949	0.918	0.922	0.918	1.068	1.074	1.058	0.859	0.838	0.835	0.884	0.878	0.89	1.197	1.1	1.091	1.082	1.08	1.092	1.107	1.074	1.112	1.103	1.108	1.117	1.126
21:24:06	1.029	1.014	1.026	1.039	1.02	1.029	1.052	1.09	1.103	1.111	1.009	1.013	0.988	0.992	0.977	0.989	0.989	1.006	0.947	0.884	0.888	0.944	0.951	0.947	0.916	0.924	0.918	1.062	1.072	1.066	0.867	0.84	0.837	0.884	0.878	0.888	1.195	1.11	1.098	1.082	1.08	1.092	1.111	1.074	1.114	1.098	1.1	1.112	1.119
21:28:06	1.036	1.021	1.033	1.046	1.03	1.035	1.055	1.09	1.103	1.114	1.003	1.005	0.981	0.988	0.979	0.99	0.995	1.005	0.941	0.881	0.887	0.941	0.954	0.953	0.917	0.922	0.921	1.07	1.078	1.061	0.864	0.839	0.836	0.886	0.881	0.893	1.196	1.108	1.097	1.081	1.078	1.097	1.112	1.074	1.117	1.106	1.109	1.118	1.126
21:32:06	1.034	1.024	1.036	1.054	1.034	1.037	1.059	1.092	1.104	1.118	1.007	1.013	0.99	0.995	0.981	0.991	0.999	1.012	0.946	0.886	0.891	0.952	0.958	0.955	0.921	0.927	0.921	1.069	1.079	1.07	0.876	0.849	0.844	0.892	0.887	0.897	1.2	1.113	1.105	1.091	1.09	1.105	1.118	1.083	1.119	1.109	1.112	1.124	1.128
21:36:06	1.038	1.026	1.039	1.054	1.036	1.038	1.057	1.096	1.107	1.118	1.012	1.018	0.989	0.993	0.982	0.997	1.001	1.014	0.946	0.888	0.896	0.952	0.959	0.958	0.922	0.927	0.916	1.065	1.074	1.069	0.877	0.851	0.848	0.897	0.891	0.901	1.204	1.111	1.103	1.087	1.086	1.103	1.12	1.081	1.118	1.108	1.112	1.127	1.131
21:40:06	1.039	1.025	1.035	1.053	1.034	1.037	1.058	1.1	1.112	1.127	1.011	1.019	0.997	1.002	0.988	1.005	1.008	1.02	0.95	0.888	0.893	0.951	0.96	0.956	0.925	0.93	0.922	1.069	1.078	1.073	0.874	0.851	0.847	0.895	0.89	0.9	1.203	1.112	1.102	1.084	1.085	1.1	1.116	1.087	1.126	1.107	1.111	1.124	1.137
21:44:06	1.049	1.034	1.048	1.061	1.044	1.045	1.065	1.103	1.114	1.127	1.016	1.021	0.995	1.001	0.986	1.003	1.009	1.025	0.956	0.887	0.89	0.951	0.96	0.957	0.925	0.934	0.928	1.07	1.077	1.073	0.878	0.852	0.848	0.899	0.894	0.907	1.205	1.121	1.112	1.091	1.088	1.101	1.12	1.085	1.123	1.109	1.113	1.126	1.138
21:48:06	1.048	1.035	1.051	1.067	1.048	1.05	1.067	1.105	1.115	1.127	1.018	1.018	0.993	1.003	0.987	1.002	1.003	1.022	0.955	0.89	0.897	0.954	0.966	0.963	0.93	0.931	0.925	1.071	1.078	1.07	0.88	0.851	0.848	0.897	0.893	0.908	1.206	1.117	1.107	1.094	1.092	1.106	1.121	1.085	1.12	1.109	1.114	1.129	1.142
21:52:06	1.053	1.042	1.056	1.073	1.052	1.053	1.071	1.108	1.118	1.136	1.023	1.027	0.999	1.006	0.993	1.006	1.011	1.032	0.962	0.89	0.896	0.954	0.965	0.961	0.935	0.94	0.932	1.073	1.081	1.075	0.884	0.856	0.852	0.904	0.901	0.917	1.212	1.121	1.106	1.092	1.089	1.104	1.126	1.093	1.133	1.112	1.118	1.132	1.143
21:56:06	1.058	1.047	1.059	1.075	1.057	1.056	1.077	1.111	1.125	1.134	1.027	1.031	1	1.006	0.993	1.01	1.013	1.033	0.959	0.888	0.898	0.955	0.968	0.963	0.94	0.944	0.937	1.075	1.083	1.077	0.885	0.856	0.852	0.906	0.905	0.922	1.212	1.126	1.118	1.099	1.094	1.107	1.13	1.092	1.136	1.117	1.118	1.134	1.15
22:00:06	1.059	1.052	1.063	1.077	1.058	1.059	1.077	1.115	1.123	1.138	1.026	1.031	1.003	1.009	0.998	1.015	1.019	1.035	0.957	0.896	0.903	0.962	0.966	0.961	0.928	0.934	0.927	1.078	1.086	1.076	0.89	0.86	0.858	0.912	0.908	0.921	1.211	1.121	1.108	1.1	1.095	1.11	1.132	1.095	1.125	1.115	1.114	1.133	1.145
22:04:06	1.062	1.052	1.064	1.078	1.06	1.059	1.082	1.12	1.126	1.141	1.029	1.032	1.006	1.011	0.999	1.015	1.021	1.034	0.961	0.898	0.91	0.965	0.973	0.968	0.938	0.944	0.937	1.081	1.089	1.082	0.889	0.861	0.858	0.914	0.911	0.927	1.215	1.123	1.109	1.101	1.098	1.111	1.127	1.096	1.131	1.125	1.125	1.14	1.151
22:08:06	1.056	1.049	1.062	1.08	1.059	1.058	1.085	1.124	1.128	1.151	1.038	1.043	1.018	1.023	1.003	1.024	1.025	1.041	0.967	0.9	0.908	0.964	0.974	0.97	0.943	0.946	0.936	1.087	1.095	1.084	0.901	0.87	0.866	0.923	0.915	0.929	1.215	1.13	1.117	1.108	1.104	1.12	1.137	1.098	1.131	1.127	1.128	1.139	1.157
22:12:06	1.061	1.057	1.07	1.085	1.067	1.065	1.087	1.124	1.133	1.153	1.037	1.04	1.013	1.019	1	1.022	1.03	1.047	0.966	0.903	0.909	0.966	0.97	0.966	0.94	0.946	0.94	1.083	1.093	1.092	0.9	0.871	0.87	0.925	0.921	0.935	1.217	1.13	1.115	1.107	1.104	1.117	1.138	1.101	1.132	1.129	1.128	1.145	1.159
22:16:06	1.067	1.063	1.074	1.084	1.074	1.071	1.088	1.129	1.134	1.151	1.046	1.05	1.019	1.025	1.007	1.024	1.03	1.047	0.965	0.904	0.914	0.97	0.971	0.966	0.939	0.943	0.938	1.088	1.1	1.09	0.908	0.875	0.873	0.928	0.927	0.938	1.219	1.131	1.121	1.11	1.107	1.123	1.144	1.104	1.131	1.128	1.128	1.144	1.155
22:20:06	1.071	1.067	1.076	1.089	1.073	1.071	1.089	1.129	1.136	1.155	1.045	1.049	1.02	1.028	1.005	1.025	1.033	1.05	0.964	0.9	0.909	0.964	0.975	0.971	0.942	0.951	0.938	1.093	1.103	1.093	0.906	0.876	0.873	0.928	0.923	0.935	1.222	1.134	1.118	1.11	1.106	1.119	1.139	1.105	1.137	1.134	1.136	1.149	1.167
22:24:06	1.07	1.068	1.081	1.092	1.079	1.076	1.091	1.133	1.143	1.161	1.049	1.051	1.023	1.03	1.01	1.028	1.041	1.055	0.969	0.904	0.917	0.97	0.975	0.969	0.943	0.946	0.938	1.097	1.104	1.095	0.908	0.878	0.875	0.935	0.932	0.942	1.227	1.137	1.125	1.108	1.104	1.121	1.14	1.105	1.139	1.138	1.141	1.154	1.171
22:28:06	1.071	1.069	1.082	1.094	1.081	1.077	1.096	1.135	1.138	1.16	1.05	1.055	1.021	1.034	1.015	1.035	1.046	1.06	0.965	0.906	0.913	0.967	0.975	0.969	0.942	0.949	0.941	1.095	1.102	1.095	0.912	0.881	0.878	0.933	0.93	0.94	1.226	1.136	1.122	1.109	1.104	1.122	1.14	1.107	1.143	1.139	1.14	1.153	1.176
22:32:06	1.075	1.073	1.086	1.094	1.084	1.08	1.095	1.136	1.14	1.162	1.046	1.05	1.02	1.032	1.018	1.042	1.051	1.065	0.966	0.905	0.912	0.965	0.975	0.969	0.941	0.95	0.942	1.092	1.1	1.09	0.909	0.875	0.873	0.93	0.926	0.935	1.227	1.137	1.125	1.109	1.106	1.123	1.141	1.105	1.143	1.131	1.133	1.146	1.169
22:36:06	1.074	1.077	1.089	1.101	1.087	1.085	1.1	1.14	1.144	1.166	1.052	1.06	1.025	1.035	1.018	1.039	1.05	1.065	0.975	0.914	0.921	0.974	0.977	0.972	0.945	0.953	0.946	1.096	1.104	1.095	0.916	0.88	0.878	0.936	0.933	0.942	1.23	1.138	1.126	1.115	1.111	1.128	1.147	1.112	1.149	1.141	1.142	1.156	1.172
22:40:06	1.079	1.083	1.097	1.109	1.095	1.091	1.107	1.144	1.148	1.17	1.055	1.061	1.027	1.035	1.019	1.045	1.052	1.068	0.974	0.914	0.922	0.976	0.982	0.978	0.948	0.959	0.95	1.097	1.104	1.097	0.919	0.883	0.881	0.937	0.932	0.94	1.231	1.144	1.135	1.119	1.117	1.132	1.153	1.113	1.15	1.138	1.14	1.156	1.18
22:44:06	1.081	1.079	1.094	1.104	1.091	1.088	1.102	1.145	1.152	1.171	1.059	1.065	1.035	1.045	1.018	1.047	1.052	1.071	0.97	0.916	0.926	0.977	0.984	0.978	0.952	0.958	0.95	1.101	1.11	1.097	0.919	0.883	0.883	0.94	0.941	0.952	1.234	1.141	1.131	1.119	1.116	1.132	1.151	1.114	1.147	1.142	1.145	1.161	1.177
22:48:06	1.083	1.082	1.099	1.11	1.099	1.097	1.11	1.15	1.151	1.174	1.063	1.068	1.035	1.045	1.027	1.049	1.055	1.073	0.975	0.917	0.926	0.98	0.983	0.98	0.949	0.957	0.95	1.1	1.11	1.098	0.923	0.887	0.887	0.944	0.943	0.953	1.232	1.143	1.133	1.124	1.12	1.133	1.157	1.111	1.147	1.146	1.149	1.165	1.184
22:52:06	1.083	1.084	1.1	1.11	1.104	1.099	1.109	1.155	1.154	1.174	1.066	1.072	1.033	1.043	1.024	1.047	1.053	1.07	0.984	0.921	0.929	0.98	0.985	0.981	0.953	0.963	0.954	1.095	1.107	1.095	0.928	0.889	0.888	0.944	0.944	0.952	1.236	1.151	1.142	1.13	1.122	1.134	1.159	1.114	1.151	1.143	1.145	1.16	1.183
22:56:06	1.081	1.082	1.097	1.108	1.098	1.092	1.106	1.153	1.153	1.18	1.067	1.072	1.037	1.048	1.028	1.052	1.058	1.076	0.979	0.919	0.929	0.979	0.989	0.984	0.954	0.959	0.953	1.102	1.113	1.101	0.934	0.889	0.888	0.948	0.946	0.956	1.236	1.148	1.136	1.124	1.121	1.137	1.16	1.12	1.153	1.151	1.155	1.17	1.186
23:00:06	1.091	1.092	1.105	1.115	1.107	1.1	1.114	1.156	1.157	1.178	1.077	1.076	1.041	1.048	1.031	1.055	1.064	1.081	0.978	0.923	0.935	0.979	0.987	0.982	0.953	0.96	0.95	1.098	1.109	1.099	0.938	0.899	0.898	0.954	0.95	0.96	1.24	1.155	1.145	1.131	1.126	1.143	1.164	1.122	1.15	1.147	1.151	1.169	1.19
23:04:06	1.093	1.092	1.108	1.12	1.108	1.102	1.116	1.154	1.159	1.18	1.071	1.075	1.045	1.049	1.032	1.054	1.062	1.085	0.983	0.919	0.929	0.978	0.986	0.981	0.953	0.961	0.954	1.104	1.115	1.107	0.935	0.895	0.896	0.953	0.956	0.965	1.238	1.149	1.138	1.123	1.121	1.138	1.159	1.119	1.156	1.15	1.155	1.169	1.19
23:08:06	1.096	1.097	1.113	1.118	1.114	1.105	1.116	1.161	1.162	1.188	1.076	1.076	1.048	1.053	1.038	1.059	1.068	1.088	0.983	0.926	0.937	0.984	0.989	0.986	0.952	0.963	0.959	1.109	1.12	1.108	0.937	0.897	0.896	0.952	0.953	0.961	1.242	1.155	1.146	1.132	1.127	1.143	1.168	1.122	1.155	1.157	1.16	1.174	1.19
23:12:06	1.094	1.096	1.113	1.124	1.11	1.104	1.124	1.162	1.163	1.193	1.081	1.083	1.055	1.059	1.041	1.063	1.07	1.093	0.983	0.935	0.945	0.988	0.994	0.986	0.958	0.96	0.954	1.11	1.12	1.107	0.944	0.908	0.905	0.957	0.96	0.969	1.245	1.152	1.143	1.134	1.129	1.141	1.166	1.118	1.157	1.158	1.161	1.176	1.193
23:16:06	1.095	1.096	1.114	1.126	1.112	1.105	1.118	1.163	1.166	1.19	1.082	1.082	1.052	1.059	1.043	1.063	1.072	1.096	0.986	0.936	0.944	0.989	0.994	0.989	0.961	0.971	0.963	1.108	1.119	1.107	0.945	0.903	0.901	0.96	0.958	0.967	1.252	1.15	1.139	1.13	1.128	1.148	1.17	1.128	1.166	1.158	1.159	1.172	1.198
23:20:06	1.096	1.097	1.112	1.127	1.109	1.102	1.115	1.162	1.167	1.193	1.084	1.084	1.053	1.059	1.044	1.064	1.077	1.096	0.982	0.922	0.931	0.977	0.988	0.981	0.955	0.963	0.964	1.108	1.116	1.107	0.948	0.908	0.905	0.961	0.965	0.971	1.247	1.151	1.142	1.133	1.129	1.144	1.165	1.125	1.162	1.153	1.156	1.173	1.197
23:24:06	1.1	1.1	1.115	1.129	1.112	1.108	1.118	1.164	1.169	1.196	1.085	1.085	1.053	1.058	1.048	1.067	1.078	1.095	0.985	0.936	0.944	0.988	0.991	0.984	0.958	0.963	0.959	1.111	1.119	1.114	0.952	0.914	0.91	0.963	0.965	0.974	1.253	1.155	1.145	1.132	1.129	1.146	1.168	1.126	1.166	1.157	1.16	1.175	1.204
23:28:06	1.102	1.101	1.117	1.133	1.113	1.109	1.121	1.166	1.17	1.201	1.09	1.088	1.06	1.061	1.052	1.071	1.083	1.099	0.991	0.929	0.941	0.984	0.992	0.985	0.951	0.966	0.962	1.114	1.123	1.113	0.955	0.916	0.912	0.964	0.965	0.975	1.252	1.157	1.146	1.135	1.136	1.149	1.171	1.13	1.167	1.161	1.161	1.178	1.203
23:32:06	1.102	1.104	1.115	1.129	1.115	1.108	1.122	1.169	1.171	1.204	1.093	1.09	1.056	1.061	1.051	1.075	1.087	1.097	0.991	0.935	0.947	0.992	1	0.993	0.964	0.972	0.964	1.114	1.123	1.116	0.952	0.918	0.916	0.972	0.972	0.983	1.253	1.159	1.152	1.133	1.133	1.146	1.171	1.131	1.168	1.165	1.169	1.185	1.208
23:36:06	1.105	1.108	1.12	1.131	1.119	1.112	1.124	1.172	1.174	1.203	1.099	1.096	1.07	1.069	1.056	1.078	1.087	1.102	0.993	0.937	0.95	0.994	0.997	0.991	0.962	0.974	0.968	1.118	1.127	1.119	0.958	0.92	0.916	0.97	0.972	0.981	1.256	1.16	1.15	1.144	1.143	1.158	1.179	1.137	1.172	1.167	1.172	1.189	1.208
23:40:06	1.108	1.113	1.128	1.136	1.127	1.12	1.128	1.172	1.174	1.206	1.099	1.096	1.071	1.073	1.062	1.083	1.091	1.103	0.997	0.94	0.953	0.992	1.002	0.997	0.968	0.976	0.971	1.122	1.129	1.118	0.955	0.916	0.912	0.965	0.965	0.976	1.262	1.164	1.155	1.143	1.141	1.157	1.182	1.136	1.178	1.167	1.17	1.189	1.211
23:44:06	1.11	1.113	1.127	1.143	1.126	1.118	1.131	1.175	1.174	1.207	1.105	1.102	1.076	1.079	1.066	1.082	1.096	1.11	0.994	0.941	0.951	0.994	0.997	0.994	0.962	0.975	0.97	1.127	1.131	1.123	0.958	0.922	0.92	0.976	0.976	0.985	1.26	1.159	1.15	1.141	1.143	1.157	1.177	1.136	1.18	1.167	1.171	1.191	1.215
23:48:06	1.113	1.114	1.128	1.142	1.126	1.119	1.133	1.179	1.178	1.205	1.106	1.106	1.075	1.076	1.064	1.081	1.095	1.11	1	0.946	0.959	1.003	1.003	0.999	0.968	0.974	0.972	1.124	1.128	1.12	0.962	0.926	0.924	0.98	0.981	0.99	1.256	1.161	1.152	1.144	1.144	1.163	1.186	1.146	1.181	1.169	1.173	1.195	1.214
23:52:06	1.115	1.118	1.127	1.142	1.128	1.12	1.134	1.178	1.182	1.214	1.111	1.107	1.082	1.083	1.066	1.087	1.103	1.12	1.004	0.941	0.95	0.994	1.002	0.994	0.964	0.97	0.966	1.124	1.132	1.124	0.967	0.934	0.931	0.981	0.984	0.989	1.263	1.169	1.16	1.152	1.151	1.168	1.188	1.143	1.179	1.171	1.178	1.196	1.214
23:56:06	1.114	1.115	1.127	1.144	1.128	1.12	1.137	1.18	1.184	1.216	1.114	1.107	1.083	1.083	1.074	1.095	1.109	1.123	0.999	0.939	0.952	0.995	1.007	1.001	0.97	0.978	0.974	1.127	1.13	1.124	0.964	0.929	0.929	0.985	0.988	0.998	1.265	1.163	1.152	1.144	1.144	1.163	1.183	1.144	1.179	1.178	1.182	1.198	1.221
1 day, 0:00:06	1.125	1.127	1.139	1.146	1.138	1.13	1.137	1.181	1.184	1.213	1.111	1.107	1.084	1.082	1.078	1.098	1.108	1.122	0.997	0.942	0.956	0.992	1.002	0.996	0.965	0.975	0.971	1.133	1.135	1.127	0.962	0.929	0.927	0.978	0.98	0.99	1.269	1.173	1.165	1.151	1.149	1.163	1.187	1.14	1.181	1.175	1.178	1.196	1.219
[truncated: 213 more columns]
